# Supplementary material for: The DNA methylation drift of the atherosclerotic aorta increases with lesion progression
Source: BMC Med Genomics. 2015 Feb 27;8:7. doi: 10.1186/s12920-015-0085-1 (PMC4353677; doi:10.1186/s12920-015-0085-1)
Supplement: Additional file 1: Table S1. — List of autosomal grade-CpGs. [file 12920_2015_85_MOESM1_ESM.xlsx]

## Sheet: AUTOSOMAL
Additional Table 1. Autosomal grade-CpGs.
CpG ID	Chromosome	Position	Gene	Gene compartment	Mapping relative to CpG islands	Correlation with histological grade (rho)	Grade VII - III Delta-Beta difference
cg25350899	1	941382			S_Shelf	0.585186	0.0558609
cg04788999	1	949850	ISG15	Body	Island	0.518534	0.0506127
cg26222311	1	976227	AGRN	Body	Island	0.578192	0.0531433
cg02838683	1	1063857				0.553843	0.0500057
cg09368716	1	1361655	TMEM88B	1stExon	Island	0.778054	0.0550032
cg22447799	1	1855324			N_Shelf	0.585681	0.054219
cg24842354	1	2004057	PRKCZ;PRKCZ	TSS1500;Body	N_Shore	0.516328	0.0593368
cg04852443	1	2990064	PRDM16;PRDM16	Body;Body	Island	0.605878	0.079325
cg14030836	1	2992620	PRDM16;PRDM16	Body;Body	S_Shore	0.533465	0.051755
cg20632748	1	3031460	PRDM16;PRDM16	Body;Body	S_Shelf	0.577271	0.0609666
cg03447135	1	3032799	PRDM16;PRDM16	Body;Body		0.615648	0.0599763
cg06976533	1	3032965	PRDM16;PRDM16	Body;Body		0.600773	0.125898
cg10124445	1	3050837	PRDM16;PRDM16	Body;Body		0.607256	0.0670311
cg23609682	1	3070786	PRDM16;PRDM16	Body;Body	N_Shore	0.785537	0.05843
cg04988794	1	3130485	PRDM16;PRDM16	Body;Body		0.677613	0.0601664
cg22688535	1	3223973	PRDM16;PRDM16	Body;Body		0.592566	0.079671
cg13209113	1	3272732	PRDM16;PRDM16	Body;Body	N_Shelf	0.519773	0.0537934
cg01713250	1	3289915	PRDM16;PRDM16	Body;Body		0.767067	0.0611693
cg26537941	1	3297162	PRDM16;PRDM16	Body;Body		0.587312	0.0590108
cg15483381	1	3421427	MEGF6	Body		0.766775	0.0843459
cg10331884	1	3421598	MEGF6	Body	N_Shelf	0.566768	0.0582541
cg24544656	1	3445026	MEGF6	Body	N_Shelf	0.639914	0.054604
cg08764037	1	3634867	TP73;TP73;TP73;TP73	Body;Body;Body;Body	Island	0.628895	0.0563552
cg06376715	1	3634918	TP73;TP73;TP73;TP73	Body;Body;Body;Body	Island	0.674785	0.0680443
cg02954884	1	6638504	TAS1R1;TAS1R1;TAS1R1;TAS1R1	Body;Body;Body;Body	N_Shore	0.529891	0.0515637
cg18263572	1	6649337	ZBTB48	3'UTR		0.545453	0.0519871
cg03211636	1	8354313				-0.515331	-0.0539718
cg07171527	1	8377844			Island	0.688991	0.0721265
cg23914842	1	9327170	H6PD	3'UTR	S_Shelf	0.591436	0.0545198
cg11413763	1	9365494	SPSB1	5'UTR		0.53421	0.0787366
cg23632432	1	9380566	SPSB1	5'UTR		0.522091	0.0812769
cg24597774	1	9400775	SPSB1	5'UTR		0.585465	0.140553
cg00890054	1	9405823	SPSB1	5'UTR		0.591931	0.0857956
cg10992465	1	9504049				0.51456	0.0829668
cg20994801	1	9711398	PIK3CD	TSS1500	N_Shore	-0.522701	-0.0547698
cg16292782	1	10383706	KIF1B	Body	N_Shelf	-0.553505	-0.0587186
cg15490335	1	10723174	CASZ1;CASZ1	Body;Body	N_Shelf	0.53511	0.0553399
cg00254771	1	11538304	PTCHD2	TSS1500	N_Shore	0.557178	0.0509107
cg02202858	1	12079252	MIIP	TSS1500	Island	0.708163	0.0625139
cg10987347	1	12559783	VPS13D;VPS13D	Body;Body		-0.528833	-0.0519275
cg10798815	1	12570695	VPS13D;VPS13D	3'UTR;3'UTR		-0.517176	-0.117361
cg04886857	1	13914270	PDPN;PDPN;PDPN;PDPN	5'UTR;Body;5'UTR;Body	S_Shelf	0.564474	0.0605664
cg02887997	1	14220177			S_Shore	0.539464	0.0504848
cg03391684	1	14925524	KIAA1026;KIAA1026	1stExon;1stExon	Island	0.518476	0.0519985
cg15146752	1	16482767	EPHA2	TSS1500	Island	0.649536	0.0710448
cg02671063	1	16681459			S_Shelf	0.609851	0.107628
cg01467503	1	16692150	C1orf144;C1orf144	TSS1500;TSS1500	N_Shore	0.660835	0.075789
cg10011855	1	17200163			S_Shore	0.517468	0.0522442
cg22491111	1	17891649	ARHGEF10L	5'UTR		0.569877	0.0715782
cg25020286	1	18956947	PAX7;PAX7;PAX7	TSS1500;TSS1500;TSS1500	Island	0.6588	0.113631
cg11704005	1	19002948	PAX7;PAX7;PAX7	Body;Body;Body		0.528817	0.0799416
cg03739172	1	19046707	PAX7;PAX7;PAX7	Body;Body;Body	S_Shelf	0.518129	0.0732821
cg14856563	1	19111089			S_Shore	0.613983	0.0807318
cg18177731	1	19249376	IFFO2	Body		0.559952	0.0508221
cg09012001	1	19250279	IFFO2	Body		0.529135	0.0694492
cg22867719	1	19276236	IFFO2	Body		0.582323	0.0616799
cg17594860	1	19615358	AKR7A3	TSS200	Island	0.559029	0.0611995
cg17988830	1	20301989	PLA2G2A;PLA2G2A;PLA2G2A;PLA2G2A	3'UTR;3'UTR;3'UTR;3'UTR		0.572796	0.0523342
cg14832490	1	20957761			N_Shelf	0.576205	0.0817987
ch.1.705736F	1	21074008	HP1BP3	Body		0.567742	0.0652534
cg05308979	1	22974243	C1QC;C1QC	Body;Body	Island	0.663956	0.0505883
cg09473613	1	24152604	HMGCL;HMGCL	TSS1500;TSS1500		-0.538529	-0.0748415
cg21831028	1	25179136			S_Shelf	0.73276	0.0571086
cg06388544	1	25598878	RHD;RHD	TSS200;TSS200		-0.527522	-0.130449
cg10117171	1	25599238	RHD;RHD	Body;Body		0.557461	0.0591773
cg11197916	1	26249040			N_Shore	0.679578	0.0543102
cg01200442	1	26685827			N_Shore	0.635173	0.0800481
cg04233521	1	27743080	WASF2	Body		-0.555773	-0.0705038
cg13373315	1	27899699	AHDC1	5'UTR	N_Shore	0.530063	0.0599347
cg07424927	1	28559575	DNAJC8	TSS200	Island	0.515873	0.0847258
cg09798313	1	28966889	TAF12;TAF12	5'UTR;5'UTR	N_Shelf	0.657103	0.0686049
cg00565263	1	32052246	TINAGL1	Body	N_Shore	0.639067	0.0760491
cg11018488	1	32482522	KHDRBS1	Body	S_Shore	-0.549872	-0.0531754
cg09510416	1	33348115			N_Shelf	0.711081	0.0592582
cg26372517	1	36039159	TFAP2E;TFAP2E	5'UTR;1stExon	Island	0.553313	0.0799822
cg01101380	1	36039173	TFAP2E;TFAP2E	5'UTR;1stExon	Island	0.602326	0.0593386
cg23672278	1	36787678	FAM176B	3'UTR	Island	0.539287	0.0501843
cg13500072	1	36788387	FAM176B	Body	Island	0.567093	0.050849
cg16394290	1	36788416	FAM176B	Body	Island	0.563216	0.066613
cg22681945	1	37732046				0.5378	0.111109
cg24635860	1	37939423	ZC3H12A	TSS1500	N_Shore	0.606037	0.0884818
cg15601529	1	38223969	EPHA10	Body	N_Shelf	0.863449	0.0607181
cg05785481	1	38509934	POU3F1;POU3F1	3'UTR;1stExon	N_Shore	-0.537957	-0.108647
cg00761344	1	40103693	HEYL	Body	N_Shore	0.574434	0.0572393
cg00178427	1	42500551			N_Shore	0.552987	0.06076
cg21396630	1	42886004	RIMKLA	3'UTR		-0.550845	-0.0522375
cg03149883	1	43173346				0.557934	0.0667191
cg07977713	1	43814169	MPL	Body	N_Shore	0.528712	0.066475
cg12671744	1	46859774	FAAH	TSS200	Island	0.573597	0.0562735
cg00305229	1	46943714			S_Shelf	0.554819	0.0548596
cg08040138	1	52250246	OSBPL9;OSBPL9;OSBPL9;OSBPL9;OSBPL9;OSBPL9;OSBPL9	Body;Body;Body;Body;Body;Body;Body		0.525424	0.0501359
cg15132647	1	52607948	ZFYVE9;ZFYVE9;ZFYVE9	TSS200;TSS200;TSS200	Island	0.557901	0.0611381
cg13078931	1	53397458	SCP2;SCP2	Body;Body	S_Shelf	0.759544	0.0594493
cg11987231	1	55446054	TMEM61	TSS1500	N_Shore	0.567648	0.0543828
cg01923724	1	58864209				0.622052	0.0536383
cg18163452	1	63466707				-0.530564	-0.0534538
cg06721956	1	68896114	RPE65	Body		0.664801	0.0664557
cg23823908	1	71512485	PTGER3;PTGER3;PTGER3;PTGER3;PTGER3;PTGER3;PTGER3;PTGER3;PTGER3;PTGER3	1stExon;Body;1stExon;Body;1stExon;1stExon;Body;1stExon;1stExon;1stExon	Island	0.615056	0.0517831
cg17719053	1	75198211	TYW3;CRYZ;CRYZ;TYW3;TYW3;CRYZ;CRYZ	TSS1500;5'UTR;5'UTR;TSS1500;TSS1500;5'UTR;5'UTR		0.705165	0.0546181
cg26855724	1	75198818	TYW3;CRYZ;TYW3;CRYZ;CRYZ;CRYZ;TYW3;CRYZ;CRYZ;CRYZ;CRYZ	TSS200;5'UTR;TSS200;1stExon;1stExon;5'UTR;TSS200;5'UTR;1stExon;1stExon;5'UTR		0.681401	0.0663336
cg02709834	1	75198841	CRYZ;TYW3;CRYZ;CRYZ;TYW3;CRYZ;CRYZ;CRYZ;TYW3;TYW3;CRYZ;CRYZ;TYW3	5'UTR;TSS200;1stExon;1stExon;1stExon;5'UTR;5'UTR;1stExon;1stExon;5'UTR;1stExon;5'UTR;5'UTR		0.567916	0.058228
cg21535942	1	75199100	CRYZ;TYW3;CRYZ;CRYZ;CRYZ;TYW3;TYW3	TSS200;1stExon;TSS200;TSS200;TSS200;1stExon;Body		0.555038	0.056246
cg00121533	1	75199117	CRYZ;CRYZ;TYW3;CRYZ;TYW3;CRYZ;TYW3	TSS200;TSS200;Body;TSS200;Body;TSS200;Body		0.654636	0.0752338
cg24724587	1	86044103	DDAH1	TSS200	S_Shore	0.518112	0.0646268
cg03899643	1	90205170				0.549435	0.0621139
cg11689700	1	94983186	ABCD3	3'UTR		0.552409	0.0634809
cg15395971	1	95010070			S_Shelf	0.528142	0.0984888
cg06099303	1	96672496				-0.514825	-0.0610514
cg05152653	1	100735034	RTCD1;RTCD1	Body;Body	S_Shelf	-0.55249	-0.0704804
cg25763716	1	101184304	VCAM1;VCAM1	TSS1500;TSS1500		-0.540777	-0.0646294
cg09864076	1	102462877	OLFM3	TSS200		-0.518339	-0.0708172
cg14257396	1	107603778			S_Shelf	0.699597	0.0829265
cg18115132	1	107819805	NTNG1;NTNG1;NTNG1	Body;Body;Body		0.54556	0.0746792
cg00410422	1	110951074	HBXIP	TSS1500	S_Shore	-0.555289	-0.0550869
cg02605776	1	111507160	C1orf103;C1orf103	TSS1500;TSS1500	S_Shore	0.55223	0.0607511
cg00016968	1	113250448	RHOC;RHOC;RHOC	TSS1500;TSS1500;TSS1500	S_Shore	0.548601	0.0752112
cg06200361	1	114496911	HIPK1;HIPK1;HIPK1;HIPK1	Body;Body;Body;5'UTR		0.69506	0.0842969
cg10060903	1	115260560	CSDE1;CSDE1;NRAS;CSDE1	3'UTR;3'UTR;TSS1500;3'UTR		0.590795	0.0918966
cg19763774	1	115625602	TSPAN2	Body		0.534075	0.0908209
cg18942631	1	116311341	CASQ2;CASQ2	5'UTR;1stExon		0.576382	0.0699341
cg16240368	1	118728086	SPAG17	TSS1500	Island	0.531881	0.0648356
cg25137968	1	120905306	HIST2H2BA	TSS1500	N_Shore	0.557414	0.102657
cg19629430	1	145385524			Island	0.548952	0.0532452
cg25221984	1	145714143	CD160	5'UTR	Island	0.553205	0.0511966
cg01562528	1	146752298	CHD1L	Body		0.515441	0.057337
cg10020892	1	147016901	BCL9	5'UTR		-0.529936	-0.0679606
cg07393352	1	147750808			N_Shelf	0.519875	0.0681635
cg15829969	1	147801025				0.52802	0.0500754
cg26786623	1	150297760	PRPF3	Body	S_Shelf	0.641141	0.0860313
cg18948941	1	151175303	PIP5K1A;PIP5K1A;PIP5K1A;PIP5K1A	Body;Body;Body;Body	S_Shelf	-0.558188	-0.0523395
cg26884161	1	151303917			S_Shelf	0.593362	0.0710235
cg16108964	1	151587943	SNX27	Body	S_Shelf	0.720081	0.0583071
cg20745419	1	151696417	C1orf230	Body	S_Shelf	-0.53213	-0.0528739
cg24547565	1	155290236	RUSC1;FDPS;FDPS;RUSC1;FDPS	TSS1500;Body;Body;TSS1500;Body	N_Shore	0.52384	0.0570034
cg26411367	1	155988060	SSR2	Body	N_Shelf	0.668951	0.0650993
cg08548089	1	156408887			S_Shelf	-0.538096	-0.0512875
cg22487204	1	156435421	MEF2D	3'UTR		0.614364	0.0731207
cg17479280	1	156466088	MEF2D	5'UTR	N_Shelf	0.651703	0.0627589
cg04704219	1	156819393	NTRK1;INSRR	Body;Body	S_Shore	0.565117	0.0543922
cg20137179	1	158327383				-0.546976	-0.0577179
cg03056811	1	160639913				0.618445	0.0552502
cg01481784	1	161369725			Island	0.631453	0.0551485
cg10126398	1	162825937	C1orf110	Body		0.551337	0.076024
cg01782826	1	167598958	RCSD1	TSS1500	N_Shore	0.660759	0.0512366
cg20432671	1	167682922			N_Shore	0.669239	0.0858934
cg09372808	1	167791030	ADCY10;ADCY10	Body;Body	S_Shore	0.620122	0.0710682
cg18315312	1	168025917	DCAF6;DCAF6	Body;Body	S_Shore	0.692383	0.0556907
cg24541193	1	169433715	SLC19A2	3'UTR		-0.521283	-0.064354
cg00061678	1	170776719				0.537377	0.131021
cg18126802	1	172321067	DNM3;DNM3	Body;Body		0.53114	0.100361
cg03317045	1	175161069	KIAA0040;KIAA0040;KIAA0040;KIAA0040	5'UTR;5'UTR;5'UTR;5'UTR	N_Shore	0.5519	0.0603145
cg19723678	1	178241791	RASAL2	Body		0.524276	0.0825651
cg18433086	1	179199613	ABL2;ABL2;ABL2;ABL2;ABL2	TSS1500;TSS1500;TSS1500;TSS1500;TSS1500	S_Shore	0.663619	0.0639002
cg23045073	1	179545458	NPHS2	TSS1500	S_Shore	-0.515102	-0.0912143
cg14748380	1	179713788	FAM163A	5'UTR	Island	-0.537424	-0.0783044
cg24460126	1	179713828	FAM163A	5'UTR	Island	-0.51884	-0.0682911
cg21363811	1	179713950	FAM163A	5'UTR	Island	-0.55409	-0.0655918
cg01022200	1	180881086	KIAA1614	TSS1500	N_Shore	0.697944	0.0501913
cg13228642	1	181057360	IER5	TSS1500	N_Shore	0.533096	0.0696951
cg10573505	1	181454164	CACNA1E	Body	N_Shore	0.516312	0.0510047
cg07213264	1	183113763	LAMC1	3'UTR		0.723989	0.054387
cg00696930	1	183164412	LAMC2;LAMC2	Body;Body		-0.543574	-0.0548686
cg13093338	1	192899280				-0.556274	-0.0507782
cg04910183	1	193090988	CDC73	TSS200	Island	0.552685	0.0591666
cg26191710	1	193251763				0.651103	0.0709844
cg07807169	1	197168091	ZBTB41	Body	N_Shore	0.587926	0.130604
cg22948669	1	198089801				0.514695	0.0609985
cg26524547	1	201820022	IPO9	Body		0.635496	0.0903601
cg09404633	1	201915446	LMOD1	1stExon		0.709644	0.0572114
cg11071448	1	202584465	SYT2;SYT2	5'UTR;5'UTR		0.589432	0.0930185
cg11216917	1	204044509	SOX13	5'UTR	Island	0.613585	0.0553385
cg14790107	1	204047878	SOX13	5'UTR	S_Shelf	0.527524	0.0515436
cg17271974	1	204462540			N_Shore	0.606011	0.0742053
cg14218435	1	205889024	SLC26A9;SLC26A9;SLC26A9	Body;Body;Body		0.565394	0.0727511
cg11739399	1	206669785	IKBKE	3'UTR		0.584782	0.0534293
cg20802616	1	211590292	C1orf97	Body	Island	0.525604	0.0770436
cg26576576	1	214627705	PTPN14	Body		0.558236	0.0906974
cg15686216	1	215794543	KCTD3	3'UTR		0.630962	0.105982
cg02736482	1	222764068	TAF1A;TAF1A	TSS1500;TSS1500	S_Shore	0.545897	0.0523936
cg12095594	1	223306857	TLR5	5'UTR		0.605352	0.050398
cg21446172	1	223745234	CAPN8	Body	S_Shore	0.564508	0.0863282
cg27441138	1	228243608	WNT3A	Body	N_Shelf	0.529171	0.0568736
cg04128065	1	229733305	TAF5L	Body	S_Shelf	0.522699	0.0810762
cg16517298	1	230413174	GALNT2	Body	N_Shelf	0.52568	0.0690802
cg15324917	1	230992843	C1orf198;C1orf198;C1orf198	Body;Body;TSS1500		0.573402	0.134721
cg14786116	1	235268232			S_Shore	-0.552225	-0.0616797
cg03116938	1	242030232	EXO1;EXO1;EXO1	Body;Body;Body		0.586359	0.0669727
cg24345147	1	242690593			S_Shore	0.523081	0.0613089
cg13116071	1	243368706	CEP170;CEP170;CEP170	Body;Body;Body		0.597548	0.0931601
cg16126286	1	243646235	SDCCAG8	Body	N_Shore	0.587074	0.0632586
cg26342985	2	628881			N_Shore	-0.526116	-0.0502904
cg09581060	2	928673				-0.515327	-0.0531474
cg25013910	2	1478219	TPO;TPO;TPO;TPO	Body;Body;Body;Body	N_Shelf	0.545879	0.0601599
cg15804975	2	1828438	MYT1L	Body		0.633915	0.0604092
cg13469467	2	3695096			N_Shelf	0.527571	0.0510589
cg09665844	2	4720659				0.51848	0.0892039
cg27296308	2	9556116	ITGB1BP1;ITGB1BP1	Body;Body		0.662451	0.0550212
cg02315450	2	9734163	YWHAQ	Body		0.675433	0.0855883
cg13724182	2	9761025	YWHAQ	Body		0.626691	0.089713
cg25562925	2	25110049	ADCY3	Body		0.573192	0.0508523
cg03385207	2	25394435			S_Shelf	0.791942	0.0605948
cg20948740	2	25475726	DNMT3A;DNMT3A;DNMT3A	Body;TSS1500;Body	Island	0.518408	0.0695998
cg06293611	2	27308434	EMILIN1;KHK;KHK	Body;TSS1500;TSS1500	N_Shore	0.549417	0.0667891
cg20229788	2	27718498	FNDC4;GCKR	TSS1500;TSS1500	S_Shore	0.568459	0.0596047
cg15744128	2	27850964	CCDC121;GPN1;GPN1;CCDC121;GPN1;GPN1;GPN1;CCDC121	Body;TSS1500;TSS1500;Body;TSS1500;TSS1500;TSS1500;5'UTR		0.538441	0.0639585
cg13597316	2	29287853	C2orf71	Body		-0.516272	-0.0574814
cg11957382	2	31458372	EHD3	Body	S_Shore	0.533448	0.0610759
cg18968409	2	34633637				0.645081	0.0556806
cg15293422	2	37897716	CDC42EP3	5'UTR	N_Shore	0.636497	0.0969759
cg10246038	2	38244725	FAM82A1;FAM82A1;FAM82A1;FAM82A1	3'UTR;3'UTR;Body;3'UTR		0.682044	0.0514609
cg09834706	2	39470743			Island	0.597939	0.075592
cg14398243	2	46385031	PRKCE	Body		0.557769	0.0506907
cg19311375	2	46542361	EPAS1	Body		0.559454	0.0733898
cg04915891	2	46621477				0.58968	0.0644263
cg03064100	2	46720801				0.742738	0.0584985
cg03210866	2	47597188	EPCAM	Body	Island	0.566141	0.0519784
cg16917058	2	59690787				-0.554807	-0.0773885
cg00326648	2	61246248	PEX13;PUS10	Body;TSS1500		0.569396	0.083623
cg04076968	2	61289326			N_Shelf	-0.537697	-0.0673549
cg17253709	2	62442007	B3GNT2	5'UTR		0.547573	0.0605612
cg08573315	2	62797901				0.526541	0.0581713
cg12094129	2	64356545	PELI1	5'UTR		0.523324	0.122906
cg04527612	2	67357640				-0.522405	-0.0621551
cg15477363	2	68961987	ARHGAP25;ARHGAP25;ARHGAP25;ARHGAP25	5'UTR;1stExon;1stExon;5'UTR		-0.551209	-0.07488
cg14608581	2	70122240	SNRNP27	Body		0.656145	0.076589
cg02479782	2	71033156				0.61142	0.0589482
cg13174660	2	71137834	VAX2	Body	S_Shelf	0.515	0.0904627
cg18186672	2	71679841	DYSF;DYSF;DYSF;DYSF;DYSF;DYSF;DYSF	TSS1500;TSS1500;TSS1500;TSS1500;TSS1500;TSS1500;TSS1500	N_Shore	-0.552084	-0.0674423
cg03384920	2	79587308				0.599041	0.0625162
cg22128724	2	85402928	TCF7L1	Body		-0.555607	-0.0506803
cg10973622	2	86423274	IMMT;IMMT;IMMT	TSS1500;TSS1500;TSS1500	S_Shore	0.550094	0.069612
cg15854001	2	86560700	REEP1;REEP1;REEP1;REEP1	Body;Body;Body;Body	N_Shelf	-0.548847	-0.095247
cg22094163	2	86703710	KDM3A;KDM3A	Body;Body		0.55693	0.0686514
cg00666842	2	88366145	SMYD1	TSS1500		-0.550221	-0.0637224
cg26053291	2	89064631	FLJ40330	TSS1500	Island	0.716332	0.176201
cg14410476	2	95693023	MAL;MAL;MAL;MAL	Body;Body;Body;Body	S_Shore	0.81028	0.0566017
cg26492819	2	95784630	MRPS5	Body	N_Shelf	0.544963	0.075241
cg21404851	2	97783139	ANKRD36	Body	S_Shelf	0.683041	0.0740499
cg09577417	2	101890372	SNORD89	TSS1500		0.645913	0.0835359
cg15704872	2	103239842	SLC9A2	Body	S_Shelf	0.516341	0.0634925
cg26528484	2	103387474	TMEM182	Body		-0.55715	-0.0597995
cg14131038	2	106360709	NCK2;NCK2	TSS1500;TSS1500	N_Shore	0.635216	0.0507278
cg04373487	2	106743960	UXS1	Body		0.699693	0.110101
cg16958775	2	110083912	SH3RF3	Body		0.590405	0.0601342
cg09636163	2	111829360	ACOXL;ACOXL;ACOXL	Body;Body;Body		0.636464	0.0517647
cg21593159	2	112391213				0.679485	0.070126
cg22541830	2	114048868	LOC440839	Body	Island	0.54684	0.0954198
cg23337647	2	114359736	MGC13005;MGC13005	TSS1500;Body		0.526177	0.0622469
cg19211931	2	115419537	DPP10	Body	N_Shore	0.565513	0.0766973
cg19651219	2	115419729	DPP10	Body	Island	0.673294	0.0540114
cg22670147	2	115419740	DPP10	Body	Island	0.619387	0.0801678
cg24082880	2	119496816				-0.556067	-0.111733
cg03175975	2	121105535	INHBB	Body	N_Shore	0.643755	0.0740542
cg09174690	2	121107018	INHBB	Body	Island	0.610374	0.0565849
cg09932405	2	121107495	INHBB	3'UTR	Island	0.540988	0.0518586
cg14105566	2	121107846	INHBB	3'UTR	S_Shore	0.716795	0.0952878
cg17007161	2	122660121				0.543778	0.0591653
cg24913794	2	126716943				-0.516101	-0.0752045
cg09199330	2	127963503	CYP27C1	TSS200		-0.539875	-0.0548497
cg10985347	2	127963512	CYP27C1	TSS200		-0.516256	-0.050122
cg22864077	2	131185333			Island	0.527761	0.079389
cg25482091	2	143478766				-0.521574	-0.06236
cg27559097	2	144987743	GTDC1;GTDC1;GTDC1	5'UTR;5'UTR;5'UTR		-0.546384	-0.0663343
cg01942318	2	146044461				-0.558381	-0.0653951
cg14335275	2	150186921	LYPD6	TSS200	Island	0.51865	0.0638813
cg00426720	2	157187204	NR4A2	5'UTR	N_Shore	-0.542492	-0.0573621
cg19311431	2	162091931	TANK	Body	N_Shelf	-0.51792	-0.0541638
cg01779116	2	163203546	GCA	Body	S_Shelf	-0.515152	-0.0586127
cg19402991	2	164204915			Island	0.55309	0.0659173
cg06746492	2	167344555	SCN7A	TSS1500		0.516924	0.0508268
cg00081046	2	170677497	METTL5	Body	N_Shelf	0.615338	0.0660493
cg14005211	2	171676925	GAD1;GAD1	Body;Body	Island	-0.539088	-0.0728486
cg27308218	2	173893111	RAPGEF4;RAPGEF4	Body;Body		0.549151	0.126194
cg15003124	2	176016421	ATF2	5'UTR		0.545065	0.105288
cg16588417	2	177466919	MIR1246	TSS1500		0.519105	0.085625
cg20268967	2	180730462			S_Shelf	0.546852	0.0817741
cg01494441	2	182523146	CERKL;CERKL;CERKL;CERKL;CERKL;CERKL;CERKL	TSS1500;TSS1500;TSS1500;TSS1500;TSS1500;TSS1500;TSS1500	S_Shore	-0.55533	-0.050112
cg26700716	2	183730940	FRZB	1stExon	Island	0.630366	0.116183
cg22975277	2	186968467				0.580374	0.0685186
cg07816190	2	189748382				0.563655	0.059606
cg01974549	2	190151266				0.518109	0.0876725
cg22450991	2	198171770			N_Shelf	0.519965	0.0849195
cg03774803	2	198650880	BOLL;BOLL;BOLL	1stExon;5'UTR;TSS1500	Island	0.596452	0.0652131
cg13356896	2	198650987	BOLL;BOLL	TSS200;TSS1500	Island	0.536919	0.0919754
cg21181051	2	204102418	CYP20A1	TSS1500	N_Shore	0.558254	0.0699561
cg14308944	2	204460232				0.672632	0.0699669
cg15900058	2	206666368				-0.5353	-0.063548
cg19273883	2	207043441	GPR1;GPR1	5'UTR;5'UTR		0.580913	0.0688521
cg05971072	2	208033865			S_Shelf	0.54383	0.0574305
cg23154849	2	209240193				0.548249	0.0746497
cg22435580	2	210010228			Island	0.7904	0.05506
cg08393822	2	210737704	UNC80;UNC80	Body;Body		-0.546489	-0.0753261
cg24081640	2	210871078	RPE;RPE	5'UTR;Body	S_Shelf	-0.546608	-0.0597001
cg06242216	2	219125693	GPBAR1;GPBAR1;GPBAR1	TSS200;TSS200;TSS200		0.579343	0.0693493
cg19701828	2	219235515			S_Shelf	0.596143	0.0586281
cg02930667	2	219671206	CYP27A1	Body		0.533065	0.0510423
cg22400015	2	220196714	RESP18	Body	Island	0.51896	0.0563049
cg14535068	2	220416419	OBSL1	Body	N_Shore	0.669844	0.0578133
cg07263322	2	222657752				-0.525319	-0.0799021
cg22909085	2	223765655	ACSL3;ACSL3	5'UTR;5'UTR		-0.534827	-0.0584849
cg25502818	2	225410509	CUL3	Body		0.710692	0.0746198
cg13906689	2	232472389			S_Shelf	0.606207	0.0519428
cg02113173	2	233286669			S_Shore	0.532856	0.0533952
cg22193436	2	233471248	EFHD1	Body	S_Shore	0.520994	0.0659656
cg26946092	2	236139863				-0.51446	-0.0560846
cg26521139	2	236658091	AGAP1;AGAP1	Body;Body		0.559845	0.0772428
cg15579587	2	238600061	LRRFIP1;LRRFIP1;LRRFIP1;LRRFIP1;LRRFIP1	TSS1500;TSS1500;TSS1500;TSS1500;Body	Island	0.686406	0.0774056
cg17493021	2	239237348	TRAF3IP1;TRAF3IP1	Body;Body		0.545343	0.0634859
cg05903736	2	240197131	HDAC4	Body	S_Shore	0.57481	0.0526091
cg08901520	2	241587001			Island	0.540285	0.0680055
cg15711973	2	241638367			N_Shelf	0.600029	0.0513484
cg22367310	2	241856114			Island	0.634161	0.0685837
cg04874782	2	241900108				0.638826	0.0648369
cg07591229	2	241922908			Island	0.514868	0.149553
cg15796417	2	241923082			Island	0.577399	0.121619
cg15832329	2	242296992	FARP2	5'UTR	S_Shore	0.56131	0.066549
cg08722616	2	242465721				0.518796	0.0921103
cg19007167	2	242755350	NEU4;NEU4;NEU4;NEU4;NEU4	Body;5'UTR;5'UTR;Body;5'UTR	N_Shore	0.695419	0.0502917
cg11654325	2	242810927	C2orf85	TSS1500	S_Shelf	0.585827	0.0673231
cg16530491	2	242895500				0.569443	0.0541473
cg15013177	3	1134366	CNTN6	TSS1500		-0.535169	-0.0628815
cg04222358	3	2140256			Island	0.7896	0.09486
cg14862722	3	2908279	CNTN4	Body		-0.531646	-0.0615941
cg09558975	3	3135232	IL5RA;IL5RA;IL5RA;IL5RA;IL5RA;IL5RA	Body;Body;Body;Body;Body;Body		0.536616	0.08057
cg25718522	3	4474632	SUMF1;SUMF1;SUMF1	Body;Body;Body		0.696907	0.0863169
cg02741521	3	9745610	CPNE9;CPNE9	1stExon;5'UTR	Island	0.523888	0.0665116
cg18738581	3	9944183	IL17RE;IL17RE;IL17RE	TSS200;TSS1500;TSS1500		0.519037	0.053354
cg20916523	3	10184584	VHL;VHL	Body;Body	S_Shore	-0.52833	-0.063126
cg09386682	3	10207069	IRAK2	Body	S_Shore	0.717509	0.0506101
cg10110335	3	12197630	SYN2;TIMP4;SYN2	Body;Body;Body	N_Shelf	0.543524	0.0923373
cg00509610	3	12528629	TSEN2;TSEN2;TSEN2;TSEN2;TSEN2	5'UTR;5'UTR;5'UTR;5'UTR;5'UTR	S_Shelf	0.587289	0.124074
cg04548463	3	12837740	CAND2;CAND2	TSS1500;TSS1500	N_Shore	0.672226	0.0574724
cg19876987	3	14258049				0.609112	0.0651553
cg00118978	3	14597418			Island	0.522904	0.0808589
cg14521077	3	16843952				-0.519729	-0.0934123
cg05586466	3	18387801				0.534495	0.063508
cg26768584	3	18480242	SATB1;SATB1	5'UTR;1stExon		-0.553119	-0.0676586
cg03372603	3	25639601	TOP2B	3'UTR		0.573726	0.0710744
cg11115005	3	25728479				0.544683	0.0623351
cg20498746	3	30936247	GADL1	TSS200	Island	0.576065	0.0558998
cg04556868	3	30936316	GADL1	TSS200	S_Shore	0.693154	0.0652707
cg03526452	3	33316989			N_Shore	0.542149	0.0540694
cg07210466	3	33444388	UBP1;UBP1;UBP1	Body;Body;Body		0.698863	0.103427
cg06027691	3	37998565	CTDSPL;CTDSPL	Body;Body		0.577777	0.0809408
cg21574739	3	39199069			S_Shelf	0.711809	0.0642563
cg16959486	3	39563230	MOBP	Body		0.63424	0.0786207
cg07864883	3	42743077	HHATL;HHATL	5'UTR;TSS200		0.658025	0.0726147
cg16198129	3	42951263	ZNF662;ZNF662	Body;Body	S_Shelf	0.524359	0.0558689
cg04508804	3	45077765			S_Shore	0.575811	0.0596838
cg25593573	3	45077920			S_Shore	0.556326	0.0618016
cg26466027	3	45989744	CXCR6;FYCO1	3'UTR;Body		0.514482	0.0987285
cg00803692	3	46411474	CCR5;CCR5	TSS200;TSS200		-0.549969	-0.0651127
cg20941258	3	46618668	LRRC2;TDGF1	5'UTR;TSS1500	Island	0.546481	0.0668669
cg16229364	3	47866611	DHX30;DHX30	Body;Body	Island	0.615268	0.0627577
cg07615364	3	52088726	DUSP7	Body	N_Shore	0.556788	0.0687488
cg10239071	3	60574436	FHIT;FHIT	5'UTR;5'UTR		0.773696	0.107046
cg10784776	3	69137900	ARL6IP5	Body	S_Shelf	0.550133	0.0614212
cg18156592	3	69143889	ARL6IP5	Body		0.517682	0.0584486
cg06781948	3	72941472	GXYLT2	Body		-0.556677	-0.0602888
cg10787919	3	83027658				-0.540063	-0.090864
cg04383352	3	88188026	ZNF654	TSS1500		0.53382	0.0504373
cg27375966	3	93647007	PROS1	Body		0.520192	0.077781
cg10359143	3	96826209	EPHA6	Body		-0.552045	-0.054834
cg10244313	3	99038751				0.590468	0.0652975
cg19765196	3	105299405				0.57815	0.0719177
cg16171687	3	107516802	BBX;BBX	Body;Body		0.602983	0.0984564
cg19812613	3	108672872	GUCA1C	TSS200		0.69418	0.0635712
cg03868251	3	110303472				-0.539933	-0.0687892
cg18998911	3	111718245	TAGLN3;TAGLN3;TAGLN3;TAGLN3	1stExon;5'UTR;5'UTR;5'UTR		0.577842	0.0519996
cg15044041	3	113160313	WDR52;WDR52;WDR52;WDR52	5'UTR;1stExon;5'UTR;1stExon	Island	0.590998	0.0660052
cg07128416	3	113160490	WDR52;WDR52	TSS200;TSS200	Island	0.556236	0.0518845
cg18194305	3	113160637	WDR52;WDR52	TSS1500;TSS1500	Island	0.561382	0.057532
cg13798112	3	114066865	ZBTB20;ZBTB20;ZBTB20;ZBTB20;ZBTB20;ZBTB20;ZBTB20	Body;Body;Body;Body;Body;Body;Body	N_Shelf	0.56756	0.0666229
cg17875356	3	114807036	ZBTB20	5'UTR		0.738238	0.07155
cg21390574	3	122675597	SEMA5B	Body		0.622055	0.0519714
cg15050328	3	124448651	UMPS	TSS1500	N_Shore	0.514496	0.0555991
cg07249742	3	124570104	ITGB5	Body		0.539793	0.0909188
cg12311082	3	126012767				0.570463	0.060653
cg02503763	3	127542386	MGLL;MGLL	TSS1500;TSS1500	S_Shore	0.578889	0.0627233
cg17324149	3	127725522				0.601252	0.0577509
cg06705862	3	128151236			N_Shore	0.552347	0.0628801
cg09852607	3	128205200	GATA2;GATA2;GATA2	Body;Body;Body	N_Shore	0.523595	0.073684
cg08755743	3	128205418	GATA2;GATA2;GATA2	Body;Body;Body	N_Shore	0.537768	0.0679168
cg01757168	3	128215565			Island	0.610791	0.114695
cg18746336	3	128216122			Island	0.565636	0.0759862
cg18648031	3	128330563			S_Shelf	0.699018	0.0559962
cg00384205	3	128713392	KIAA1257	TSS1500	S_Shore	0.765451	0.0761934
cg19497709	3	128994810	COPG	Body	N_Shelf	0.644626	0.0731574
cg25814795	3	129125656	C3orf25	Body		0.553556	0.0561485
cg02650566	3	129368101	TMCC1;TMCC1;TMCC1	3'UTR;3'UTR;3'UTR		0.595524	0.0904874
cg15922045	3	130278187	COL6A6	TSS1500		0.552576	0.0578953
cg26309261	3	137880405	DBR1	3'UTR		0.649878	0.0568758
cg06484274	3	142164840	XRN1;XRN1	Body;Body	N_Shore	-0.523278	-0.0698913
cg06312132	3	150934531	MED12L;P2RY14;P2RY14	Body;5'UTR;5'UTR		0.621873	0.113253
cg27098685	3	151867537				0.64848	0.0702529
cg18861231	3	152057943	MBNL1;MBNL1;MBNL1;MBNL1;MBNL1;TMEM14E;MBNL1;MBNL1;TMEM14E	Body;Body;Body;Body;Body;1stExon;Body;Body;3'UTR		0.578764	0.0559247
cg00822361	3	156271246	SSR3	Body	N_Shore	0.586825	0.052889
cg18986335	3	156846983				0.572119	0.0504651
cg01303420	3	157296174	C3orf55;C3orf55;C3orf55	Body;Body;3'UTR		0.537621	0.0975406
cg25506747	3	157813810	SHOX2;SHOX2;SHOX2	3'UTR;3'UTR;3'UTR	N_Shore	0.625678	0.065711
cg16708174	3	158430962	RARRES1;RARRES1	Body;Body		-0.521657	-0.0597213
cg03455716	3	158963502	IQCJ;IQCJ	Body;Body		0.522467	0.0501445
cg13027369	3	160279320	KPNA4	Body	N_Shelf	0.571579	0.109299
cg03591690	3	166884766				-0.520125	-0.0900227
cg13826873	3	167098267	ZBBX	TSS200	S_Shore	-0.533	-0.0561872
cg05900530	3	167371353	WDR49	TSS200		-0.51441	-0.0658076
cg16635196	3	169758644	GPR160	5'UTR	S_Shore	0.560744	0.0707765
cg13879776	3	170136263	CLDN11	TSS1500	Island	0.525738	0.0569769
cg16512144	3	170458976				0.595008	0.0880073
cg15237829	3	171102373	TNIK;TNIK;TNIK;TNIK;TNIK;TNIK;TNIK;TNIK;TNIK	Body;Body;Body;Body;Body;Body;Body;Body;Body		0.524953	0.0698476
cg14576319	3	171175713	TNIK;TNIK;TNIK;TNIK;TNIK;TNIK;TNIK;TNIK;TNIK	Body;Body;Body;Body;Body;Body;Body;Body;Body	N_Shelf	0.724706	0.0564158
cg23146833	3	171175866	TNIK;TNIK;TNIK;TNIK;TNIK;TNIK;TNIK;TNIK;TNIK	Body;Body;Body;Body;Body;Body;Body;Body;Body	N_Shore	0.763594	0.113032
cg22877570	3	171175950	TNIK;TNIK;TNIK;TNIK;TNIK;TNIK;TNIK;TNIK;TNIK	Body;Body;Body;Body;Body;Body;Body;Body;Body	N_Shore	0.698102	0.166567
cg26065488	3	171176016	TNIK;TNIK;TNIK;TNIK;TNIK;TNIK;TNIK;TNIK;TNIK	Body;Body;Body;Body;Body;Body;Body;Body;Body	N_Shore	0.755029	0.111372
cg04565216	3	171728208				0.671527	0.0920125
cg07538890	3	171913083	FNDC3B;FNDC3B	Body;Body		0.531732	0.0904369
cg09602541	3	174792068	NAALADL2	Body		0.680446	0.0837221
cg00203564	3	176133845				0.644403	0.132162
cg01178099	3	177391387				0.634672	0.0557652
cg17582444	3	179110334	MFN1	3'UTR		0.625745	0.117239
cg20193910	3	179501588	USP13	Body		0.550326	0.0940952
cg15870818	3	180319597	TTC14;TTC14	TSS1500;TSS1500	N_Shore	0.681092	0.0664817
cg06283493	3	181417613	SOX2OT	Body	S_Shelf	0.547466	0.0519637
cg02957997	3	181918981				0.526266	0.0651117
cg04425617	3	183309985				-0.54308	-0.0849609
cg06314748	3	183850769			N_Shelf	0.581827	0.104538
cg21545762	3	183959118	VWA5B2;MIR1224	Body;TSS200	Island	0.546658	0.0500654
cg11755245	3	184969918	EHHADH;EHHADH	5'UTR;Body	N_Shore	0.53481	0.0595703
cg23956648	3	185479235	IGF2BP2;IGF2BP2	Body;Body		0.526085	0.0647635
cg24031764	3	188696743				-0.538129	-0.0634504
cg00387704	3	189838376	LEPREL1;LEPREL1	5'UTR;1stExon	Island	0.539896	0.0525523
cg00490976	3	194034055			S_Shore	0.534494	0.0506547
cg16306870	3	194868790	C3orf21	Body		-0.522356	-0.053297
cg01911613	3	196325238				-0.536276	-0.125811
cg27149937	4	640594	PDE6B;PDE6B	Body;Body		0.563807	0.0529526
cg20456258	4	962124	DGKQ	Body	Island	0.582944	0.0807425
cg01572696	4	995849	IDUA	Body	Island	0.564889	0.0586971
cg14652131	4	1166531	LOC100130872-SPON2;SPON2;SPON2;SPON2	Body;5'UTR;1stExon;5'UTR	Island	0.765991	0.0644245
cg14029580	4	1363708	KIAA1530	Body	N_Shore	0.542564	0.0658869
cg14959580	4	1402198			Island	0.663378	0.0657766
cg11977142	4	1625248			Island	0.566813	0.0666174
cg10898127	4	1986783	WHSC2	Body	N_Shore	0.790455	0.0504905
cg02532293	4	1994816	WHSC2	Body	Island	0.584934	0.0549504
cg07094298	4	2748026	TNIP2;TNIP2	Body;Body		0.560389	0.0855377
cg00741986	4	2748332	TNIP2;TNIP2	Body;Body		0.556229	0.0592742
cg17714291	4	4675119				0.515656	0.0765212
cg20161179	4	4863282	MSX1	Body	N_Shore	0.536339	0.0807186
cg24840099	4	4864430	MSX1	Body	N_Shore	0.557802	0.104851
cg01785568	4	4864833	MSX1	Body	Island	0.525944	0.0933789
cg03456560	4	4866192			N_Shore	0.517057	0.108056
cg18409732	4	4866454			Island	0.628475	0.0884516
cg23453372	4	4866619			Island	0.673875	0.0835485
cg08985063	4	4866800			Island	0.688541	0.0974393
cg12558966	4	4866946			N_Shore	0.676286	0.0928522
cg14872952	4	4867164			N_Shore	0.565473	0.102222
cg08983064	4	4870123			S_Shore	0.597634	0.0575722
cg24934400	4	4873966			Island	0.635912	0.0509646
cg14582191	4	5135644	STK32B	Body		0.617805	0.0760916
cg22667835	4	6107791	JAKMIP1;JAKMIP1	Body;Body	S_Shore	0.650228	0.0625066
cg26064774	4	6666009			Island	0.54461	0.0531191
cg17315281	4	7193783	SORCS2	TSS1500	N_Shore	0.597085	0.0573883
cg19931925	4	7338730	SORCS2	Body		0.649103	0.0987368
cg06626033	4	7338792	SORCS2	Body		0.63696	0.0591345
cg11443170	4	7338837	SORCS2	Body		0.614679	0.0543596
cg00939495	4	9783398	DRD5;DRD5	1stExon;5'UTR	Island	0.529374	0.0889437
cg22264307	4	11400815	HS3ST1	Body	Island	0.61181	0.0995502
cg17694130	4	14858290				0.560878	0.0584893
cg18334727	4	15659864			S_Shelf	0.541864	0.111782
cg15577451	4	16164914	TAPT1	3'UTR		0.675338	0.0951958
cg00555420	4	16214868	TAPT1	Body		-0.558092	-0.0832103
cg15650745	4	24274965				-0.530657	-0.0548229
cg08743303	4	24818471	CCDC149	Body		-0.523964	-0.056646
cg09132944	4	30095297				0.561818	0.0507857
cg22260782	4	36285339	DTHD1;DTHD1	TSS1500;Body		-0.550071	-0.0625651
cg22788243	4	36285698	DTHD1;DTHD1;DTHD1	Body;1stExon;5'UTR		0.675866	0.0750547
cg12720921	4	40310457				-0.523775	-0.0567343
cg11924806	4	41875875			S_Shore	0.515725	0.073916
cg11054911	4	52946921	SPATA18	Body	S_Shelf	-0.532126	-0.0521911
cg13291394	4	53526629	USP46	TSS1500	S_Shore	0.545528	0.050675
cg06323052	4	56720686	EXOC1;EXOC1;EXOC1	5'UTR;5'UTR;5'UTR	S_Shore	0.674918	0.0904361
cg22557003	4	62774948	LPHN3	Body		0.558773	0.0654407
cg27454780	4	68236744				0.623516	0.0549211
cg19510180	4	69111580	TMPRSS11B	TSS200		0.574136	0.055333
cg17796348	4	70864093	STATH;STATH	5'UTR;5'UTR		-0.525076	-0.0541854
cg12684958	4	74921425	PPBPL2	TSS1500		0.522751	0.0775065
cg01520956	4	77173197	FAM47E	Body	S_Shore	0.616772	0.0588783
cg13557729	4	77325797	CCDC158	5'UTR		0.640739	0.0596816
cg20644976	4	79091679	FRAS1;FRAS1	Body;Body		0.678693	0.0605528
cg06220112	4	80004287				-0.540151	-0.0546673
cg17197065	4	80327523	GK2;GK2	1stExon;3'UTR		-0.552943	-0.0720866
cg05106804	4	83381983	ENOPH1	3'UTR		0.605675	0.101152
cg11606215	4	84035922	PLAC8;PLAC8	TSS200;TSS200		-0.546321	-0.0789657
cg22122321	4	85407081			S_Shore	-0.535027	-0.0695248
cg14100973	4	87280816	MAPK10;MAPK10;MAPK10;MAPK10;MAPK10	5'UTR;1stExon;5'UTR;1stExon;5'UTR		0.549363	0.0819247
cg19320820	4	87966326	AFF1;AFF1	Body;Body		0.714762	0.0888377
cg10921077	4	88893887				0.774919	0.0516709
cg09528660	4	89568662	HERC3	Body		0.55704	0.0616685
cg27563778	4	100432266	C4orf17;C4orf17	5'UTR;1stExon		0.549385	0.0618915
cg27388036	4	104239655				0.561492	0.0572375
cg20040872	4	110951509				0.575552	0.0821586
cg14855679	4	115649889				-0.515343	-0.0591316
cg12311175	4	118975504	NDST3	Body		-0.529216	-0.058524
cg08384155	4	119948360	SYNPO2;SYNPO2;SYNPO2	Body;Body;Body		0.529999	0.0802851
cg04264549	4	128543924			N_Shore	0.611515	0.050396
cg14493094	4	132896579			Island	0.515548	0.0582305
cg17966884	4	137778559				0.518905	0.0637964
cg03775500	4	139330289				0.516565	0.0698089
cg24076537	4	139858980				-0.519332	-0.0852272
cg05166410	4	141543690	TBC1D9	Body		0.683567	0.0503856
cg24251135	4	144109657	USP38	Body	S_Shelf	0.560514	0.0646318
cg10421672	4	144623212	FREM3	TSS1500	S_Shore	-0.542639	-0.0594773
cg25736465	4	144833511			Island	0.52326	0.0694597
cg26743898	4	152205099	PRSS48	Body		0.54307	0.0641146
cg06270074	4	153353276	FBXW7	5'UTR		0.631335	0.0602201
cg11689625	4	154386689	KIAA0922;KIAA0922	TSS1500;TSS1500	N_Shore	0.668393	0.0618936
cg01985106	4	155469629	PLRG1	Body	N_Shore	0.529776	0.0747421
cg22441846	4	159694181	FNIP2	Body	S_Shelf	0.575689	0.05653
cg12615898	4	162099377				0.579277	0.0808622
cg17222000	4	168937817				-0.534058	-0.0622398
cg19780352	4	169798931	PALLD;PALLD;PALLD;PALLD	5'UTR;Body;Body;Body	N_Shore	0.515566	0.0801856
cg27416948	4	170017317	SH3RF1	3'UTR		0.816283	0.0734214
cg20834587	4	170106468	SH3RF1	Body		0.660092	0.0535662
cg10852861	4	174446201			N_Shelf	-0.5382	-0.108957
cg13863078	4	177244109	SPCS3	Body	S_Shelf	0.517476	0.0697991
cg02846963	4	182430815				-0.535162	-0.0624883
cg22078781	4	184642694			N_Shore	0.73848	0.0795075
cg04697056	4	187565389	FAT1	Body		0.604644	0.0558473
cg11267893	4	190714145				0.559173	0.0680726
cg12565821	5	258374			N_Shore	0.532411	0.0606486
cg04139223	5	528962			Island	0.671117	0.0694124
cg16168424	5	1253909	TERT;TERT	Body;Body	Island	0.597686	0.0699412
cg07385490	5	1318548	CLPTM1L	Body		0.519854	0.0739824
cg02475547	5	1596053	SDHAP3	TSS1500	S_Shore	0.562479	0.0550314
cg19969650	5	1634502	LOC728613	TSS1500	S_Shore	0.541905	0.0515466
cg11168104	5	1857477			Island	-0.539757	-0.0586098
cg01072076	5	1930801			Island	0.608546	0.0549618
cg18443437	5	3326731			S_Shore	-0.519455	-0.0653851
cg09696091	5	3564465				-0.541489	-0.0548468
cg24678862	5	3595977	IRX1	TSS200	Island	0.515124	0.081937
cg23190972	5	9069719	SEMA5A	Body		0.54174	0.105065
cg24994002	5	14118611				0.532229	0.0549724
cg10603290	5	14154788	TRIO	Body		0.524221	0.103854
cg01138673	5	14159230	TRIO	Body		0.522746	0.0594639
cg25780024	5	14348251	TRIO	Body		0.59505	0.0654385
cg00819078	5	16615081	FAM134B	Body	N_Shore	-0.53118	-0.0523283
cg26422488	5	16935950	MYO10;MYO10	1stExon;5'UTR	Island	0.57455	0.0564075
cg05634637	5	31197518	CDH6	5'UTR	S_Shelf	0.533665	0.0965765
cg26647771	5	32768395	NPR3	Body		0.542255	0.0808374
cg06448603	5	33659084	ADAMTS12	Body		0.672867	0.0784617
cg11823603	5	33901508				-0.527908	-0.0746094
cg22429911	5	34686500	RAI14;RAI14;RAI14;RAI14;RAI14;RAI14	TSS1500;5'UTR;5'UTR;5'UTR;5'UTR;5'UTR		0.576589	0.0580216
cg00220677	5	35230935	PRLR	TSS200		0.564791	0.085182
cg04209913	5	37836246	GDNF;GDNF;GDNF	TSS1500;5'UTR;TSS1500	N_Shore	0.523951	0.103377
cg21964466	5	39526937				-0.514707	-0.0623575
cg03803861	5	41511150	PLCXD3	TSS1500	S_Shore	0.515166	0.0601541
cg04087742	5	50264462			N_Shore	-0.517086	-0.0822607
cg20800086	5	50683286	ISL1	Body	Island	-0.520539	-0.05121
cg06058187	5	54398290	GZMA	TSS200		-0.554734	-0.12471
cg05573019	5	54601993	DHX29	Body	N_Shore	0.707187	0.0812853
cg26544665	5	54805883	PPAP2A;PPAP2A	Body;Body		0.520962	0.10746
cg23109206	5	55530135	ANKRD55	TSS1500		-0.546968	-0.0543249
cg08496483	5	55863072				-0.530573	-0.0675977
cg24606701	5	55933218				0.515568	0.121717
cg25026755	5	57702195				-0.518609	-0.0532353
cg27583655	5	59126518	PDE4D;PDE4D	Body;Body		0.518486	0.0666406
cg09839635	5	63461803	RNF180;RNF180	5'UTR;5'UTR	Island	0.521243	0.054217
cg00020405	5	65439520	SFRS12;SFRS12	TSS1500;TSS1500	N_Shore	0.613554	0.0540318
cg00646037	5	66601306				0.596098	0.0569086
cg16341261	5	68390788	SLC30A5;SLC30A5	Body;Body	S_Shore	0.535954	0.0752188
cg14077111	5	68505736	CENPH	3'UTR		0.533757	0.0791908
cg06998965	5	68710808	MARVELD2;MARVELD2	TSS200;TSS200	Island	0.587595	0.055254
cg05901765	5	68710818	MARVELD2;MARVELD2	TSS200;TSS200	Island	0.806496	0.10182
cg06418871	5	68710831	MARVELD2;MARVELD2	TSS200;TSS200	Island	0.741659	0.0975971
cg26646867	5	68785451			N_Shelf	0.516974	0.0867066
cg26337290	5	71589485	MRPS27	Body		0.536924	0.0548071
cg11795854	5	72598965			Island	0.562783	0.0869495
cg15382538	5	72678193			Island	0.638766	0.063594
cg16057435	5	75912664	F2RL2;IQGAP2	3'UTR;Body		0.557329	0.0627192
cg00499700	5	76116088	F2RL1	Body	Island	0.588878	0.0538872
cg07797261	5	76144940	S100Z	TSS1500		0.678714	0.119255
cg05684528	5	76473917			N_Shelf	-0.55158	-0.0524609
cg17845680	5	78281827	ARSB;ARSB;ARSB	TSS200;1stExon;5'UTR	S_Shore	0.586235	0.0993041
cg26802063	5	78281964	ARSB;ARSB;ARSB	TSS200;1stExon;5'UTR	S_Shore	0.535545	0.0998835
cg08328513	5	78365691	BHMT2;DMGDH	Body;TSS1500	Island	0.53302	0.0659227
cg24866363	5	80050837	MSH3	Body		-0.53146	-0.0778555
cg18774170	5	80260554	RASGRF2	Body	S_Shelf	0.542156	0.0742248
cg18039391	5	80306626	RASGRF2	Body		0.563197	0.0663834
cg21747473	5	82168922				0.579375	0.0594139
cg09662932	5	93349170	FAM172A;FAM172A;FAM172A;FAM172A	Body;Body;Body;Body		0.670525	0.0995514
cg14821923	5	93512716	C5orf36	Body		-0.523311	-0.0597752
cg24705254	5	96098115	CAST;CAST;CAST;CAST;CAST;CAST;ERAP1;CAST;CAST;CAST;CAST;CAST	Body;Body;Body;Body;Body;Body;3'UTR;Body;Body;Body;Body;Body		0.645856	0.0634532
cg18380211	5	98247404	CHD1	Body		0.659374	0.0596627
cg26635346	5	106453699				0.582894	0.0757377
cg11527930	5	107162110				-0.537681	-0.0599695
cg07710833	5	112022460				0.639209	0.0519053
cg13301676	5	112506160	MCC;MCC	Body;Body		0.674448	0.0798177
cg17727597	5	118159086				-0.549383	-0.0655815
cg07395648	5	131743802			N_Shelf	0.58068	0.0582537
cg08450941	5	132072371	KIF3A	Body	N_Shore	0.526027	0.0554702
cg12681796	5	132446804				0.556863	0.0687532
cg25141995	5	133341459	VDAC1	TSS1500	Island	0.624877	0.0513886
cg01213519	5	134386369			Island	0.658144	0.0573832
cg06520081	5	134990562	LOC340074	TSS1500		-0.520905	-0.0574471
cg17796593	5	135273913	FBXL21	Body		0.558931	0.0552499
cg22695379	5	137593551	GFRA3	Body	Island	0.559993	0.0526535
cg12668953	5	138679653	PAIP2;PAIP2	5'UTR;5'UTR	S_Shore	0.688755	0.0523389
cg13022679	5	140207498	PCDHA2;PCDHA1;PCDHA1;PCDHA6;PCDHA5;PCDHA6;PCDHA3;PCDHA4;PCDHA6	Body;Body;Body;TSS200;Body;TSS200;Body;Body;TSS200	N_Shore	-0.517069	-0.0761228
cg09936799	5	140241497	PCDHA6;PCDHA2;PCDHA1;PCDHA9;PCDHA7;PCDHA1;PCDHA6;PCDHA5;PCDHA10;PCDHA3;PCDHA4;PCDHA10;PCDHA8	Body;Body;Body;Body;Body;Body;Body;Body;Body;Body;Body;Body;Body	N_Shore	0.551316	0.0575024
cg26476502	5	140480941	PCDHB3	1stExon	N_Shore	0.57055	0.0635292
cg02520281	5	140535668	PCDHB17	Body	N_Shore	0.540082	0.0788116
cg25026992	5	140554819	PCDHB7;PCDHB7	1stExon;3'UTR	S_Shore	0.560858	0.0833831
cg25010500	5	140619586	PCDHB19P	TSS200	N_Shore	0.605052	0.0536967
cg17023770	5	140624874	PCDHB15	TSS1500	N_Shore	0.701034	0.0512006
cg07039560	5	140683681	SLC25A2	TSS200	Island	0.611535	0.0556935
cg11499025	5	140739655	PCDHGA4;PCDHGA2;PCDHGB2;PCDHGA1;PCDHGB2;PCDHGB1;PCDHGA3	Body;Body;TSS200;Body;TSS200;Body;Body	N_Shore	0.684478	0.0615515
cg22861116	5	140762582	PCDHGA4;PCDHGA7;PCDHGA6;PCDHGA1;PCDHGA5;PCDHGB1;PCDHGA3;PCDHGA2;PCDHGB2;PCDHGA7;PCDHGB3	Body;1stExon;Body;Body;Body;Body;Body;Body;Body;1stExon;Body	Island	0.603601	0.0522398
cg02722596	5	140762957	PCDHGA4;PCDHGA7;PCDHGA6;PCDHGA1;PCDHGA5;PCDHGB1;PCDHGA3;PCDHGA2;PCDHGB2;PCDHGA7;PCDHGB3	Body;1stExon;Body;Body;Body;Body;Body;Body;Body;1stExon;Body	N_Shore	0.62885	0.081191
cg05204171	5	142533989	ARHGAP26;ARHGAP26	Body;Body		0.558417	0.0683427
cg08818984	5	142814827	NR3C1;NR3C1;NR3C1;NR3C1;NR3C1	1stExon;5'UTR;1stExon;5'UTR;5'UTR		-0.543052	-0.0708581
cg02030403	5	143978290			Island	0.59398	0.0597706
cg11527001	5	143978357			Island	0.598212	0.0686036
cg08962081	5	143978420			Island	0.596438	0.0585095
cg06577446	5	145714533			S_Shore	-0.527933	-0.080827
cg11863899	5	148958721			N_Shelf	0.54995	0.112506
cg22032789	5	149512529	PDGFRB	Body	Island	0.549228	0.0871191
cg03893692	5	149669484	CAMK2A;CAMK2A	TSS200;TSS200		0.591126	0.0627054
cg19014419	5	150284504	ZNF300	TSS200	Island	0.562415	0.0545087
cg11291313	5	150284530	ZNF300	TSS200	Island	0.656933	0.0679117
cg02666070	5	153872690			N_Shore	0.657613	0.0801313
cg15111708	5	154146853	LARP1;LARP1	Body;Body		0.616851	0.0653034
cg15122603	5	157115228			N_Shore	0.644385	0.0599631
cg11714341	5	158605914	RNF145	Body		0.583877	0.0550873
cg03565280	5	167755242	WWC1;WWC1;WWC1	Body;Body;Body		-0.549748	-0.0580339
cg17505642	5	167916639	RARS	Body	S_Shelf	0.615643	0.0676103
cg06980531	5	167957361	FBLL1	Body	Island	0.594358	0.0591915
cg11855741	5	168692189	SLIT3;MIR585	Body;TSS1500		0.553295	0.0615155
cg09464735	5	172175855			Island	0.62519	0.102521
cg27620052	5	172437702	ATP6V0E1	Body		-0.550642	-0.0589313
cg03440762	5	174158195			N_Shore	-0.520106	-0.0761675
cg01425680	5	174177366			N_Shore	-0.549762	-0.06345
cg17847520	5	175223425	CPLX2	TSS200	N_Shore	0.754279	0.0818489
cg05380003	5	175842222	CLTB;CLTB	Body;Body	N_Shore	0.555148	0.0505755
cg11861905	5	176045983			N_Shore	0.598572	0.0553534
cg16424683	5	177541051	N4BP3	5'UTR	Island	0.635073	0.0692121
cg24810933	5	177949147	COL23A1	Body	N_Shelf	0.56485	0.117667
cg16536329	5	178368185	ZNF454	TSS200	Island	0.556844	0.0624831
cg03132806	5	178414179	GRM6	Body	N_Shore	0.578078	0.0511909
cg08262598	5	178447119			N_Shelf	0.634799	0.0508937
cg21905437	5	178450457	ZNF879	TSS1500	N_Shore	0.617138	0.0593691
cg09693926	5	178547863	ADAMTS2	Body	Island	0.594619	0.0824322
cg22520791	5	178784097				-0.544996	-0.0992801
cg03983008	5	179002268	RUFY1;RUFY1;RUFY1	Body;Body;Body	N_Shelf	0.575504	0.0687872
cg22418829	5	180486604	BTNL9	Body	Island	0.578228	0.0826195
cg20206984	6	1381511			N_Shore	0.524111	0.0527128
cg10716548	6	1802524	GMDS	Body		0.573932	0.057613
cg13362404	6	4279354			N_Shelf	0.571511	0.0779109
cg02309230	6	4612064				0.621965	0.0532845
cg27385049	6	4738782	CDYL	Body		0.559517	0.0700143
cg26296371	6	5442953	FARS2	Body		0.57542	0.0701331
cg01807407	6	6004686	NRN1	Body	Island	-0.528847	-0.0625061
cg03349397	6	6588693	LY86;LOC285780	TSS1500;Body		-0.539765	-0.0748419
cg19118569	6	8065119	MUTED	TSS1500	S_Shore	-0.537955	-0.0705617
cg17804551	6	12015979	HIVEP1	Body	S_Shelf	0.589871	0.0559987
cg04592560	6	12701873				0.515694	0.0871962
cg20381182	6	16238434	GMPR	TSS1500	N_Shore	0.539908	0.098939
cg20062978	6	17615976	NUP153	3'UTR		0.63842	0.0768184
cg10126181	6	21832051	FLJ22536	Body		0.638184	0.0932497
cg08511651	6	26017619	HIST1H1A	1stExon	N_Shelf	0.579045	0.0556015
cg05816193	6	26018127	HIST1H1A	TSS200	N_Shelf	0.651451	0.0674517
cg14585513	6	26254060			S_Shore	-0.538851	-0.0602574
cg04826368	6	27130208				0.570249	0.0662681
cg09395805	6	27186076				0.716622	0.0636349
cg18187198	6	27570442				0.535814	0.0606301
cg09032630	6	27831956	HIST1H2AL	TSS1500	N_Shore	0.594481	0.0642986
cg16051742	6	27832098	HIST1H2AL	TSS1500	N_Shore	0.647421	0.0595734
cg13679778	6	28493019	GPX5;GPX5	TSS1500;TSS1500		-0.523022	-0.0688809
cg23824666	6	28493661	GPX5;GPX5	TSS200;TSS200		-0.519572	-0.108933
cg21144120	6	28661199				-0.554674	-0.0514313
cg05096492	6	28828946			N_Shelf	0.582948	0.0639945
cg25104872	6	28828977			N_Shelf	0.694177	0.0680503
cg18342026	6	29521046			N_Shore	0.536373	0.0637959
cg06122864	6	29629187	MOG;MOG;MOG;MOG;MOG;MOG;MOG;MOG;MOG;MOG;MOG	Body;Body;Body;Body;Body;Body;Body;Body;Body;Body;Body		0.559929	0.0707837
cg20961245	6	29649092				0.62029	0.160953
cg26393016	6	29702509	LOC285830;LOC285830	Body;Body		0.585716	0.0637617
cg19039367	6	30012436	NCRNA00171	Body		0.582841	0.07253
cg08491487	6	30039130	RNF39;RNF39	Body;Body	Island	0.518027	0.0734031
cg00947782	6	30039142	RNF39;RNF39	Body;Body	Island	0.560937	0.0863729
cg06249604	6	30039206	RNF39;RNF39	Body;Body	Island	0.653819	0.095486
cg11100081	6	30079307	TRIM31	Body		0.518346	0.0514405
cg07805064	6	30114011	TRIM40	Body		-0.518453	-0.0501141
cg05685892	6	30421091			S_Shore	-0.546753	-0.0535787
cg10498083	6	30428323			N_Shelf	0.627642	0.0533991
cg02157827	6	30711805	FLOT1;IER3	TSS1500;Body	Island	-0.538685	-0.09964
cg01966425	6	31093913	PSORS1C1	5'UTR		0.541464	0.0562513
cg08309069	6	31240651	HLA-C	TSS1500	S_Shore	-0.556063	-0.0596691
cg15647614	6	31507433	BAT1;BAT1	Body;Body	N_Shelf	0.515591	0.0728841
cg15620499	6	31674753	LY6G6F	Body	S_Shelf	0.539098	0.109488
cg24888257	6	31785597	HSPA1A;HSPA1A	1stExon;3'UTR	S_Shore	0.526784	0.0575142
cg06482498	6	31802029	C6orf48;SNORD48;C6orf48	TSS1500;TSS1500;TSS1500	N_Shore	0.574346	0.0687047
cg27387193	6	32064032	TNXB	Body	Island	0.527368	0.0550672
cg08516507	6	32064206	TNXB	Body	Island	0.603032	0.0622932
cg08732684	6	32095128	ATF6B;ATF6B	Body;Body	N_Shelf	0.616513	0.0524797
cg06814287	6	32120584	PPT2;PRRT1;PPT2	TSS1500;TSS1500;TSS1500	N_Shore	0.553949	0.0678533
cg14054649	6	32138800	AGPAT1;AGPAT1	Body;Body	S_Shelf	0.66397	0.0525585
cg26590106	6	32548321	HLA-DRB1	Body	N_Shelf	-0.551754	-0.0919531
cg00211215	6	32552246	HLA-DRB1	Body	Island	0.546397	0.0551819
cg21493951	6	32632338	HLA-DQB1	Body	Island	0.609647	0.0602078
cg10714510	6	32729465	HLA-DQB2	Body	Island	-0.519637	-0.0746728
cg00755130	6	32729587	HLA-DQB2	Body	Island	-0.545004	-0.0536662
cg17350632	6	33045735	HLA-DPB1	Body	N_Shelf	-0.545718	-0.0816718
cg03963919	6	33167187	SLC39A7;RXRB;SLC39A7	TSS1500;Body;TSS1500	N_Shore	0.570941	0.06223
cg16038337	6	33235837	VPS52	Body	N_Shelf	0.594769	0.0558148
cg06099001	6	33363497	KIFC1	Body	S_Shelf	0.773152	0.197984
cg13098139	6	33422938	ZBTB9	Body	S_Shore	0.589427	0.0566179
cg27371466	6	34003640	GRM4	Body	Island	0.582803	0.063968
cg16916688	6	34101441	GRM4;GRM4	1stExon;5'UTR		0.708738	0.0517672
cg17284963	6	34166802			S_Shelf	0.547807	0.0987217
cg10519906	6	34563243	C6orf106;C6orf106	Body;Body		0.58328	0.109359
cg05431171	6	35461405	TEAD3	5'UTR	N_Shelf	0.624102	0.053565
cg15929276	6	35687457	FKBP5	5'UTR		0.63032	0.105044
cg02379549	6	36887307	C6orf89	Body		0.733657	0.0939779
cg08455089	6	37292135	TBC1D22B	Body		0.587065	0.112208
cg18089931	6	38671364	GLO1	TSS1500	S_Shore	0.544628	0.0782989
cg00510330	6	39916111				-0.534338	-0.0620045
cg13816423	6	41513166	FOXP4;FOXP4;FOXP4	TSS1500;TSS1500;TSS1500	N_Shore	0.515133	0.0580665
cg04517079	6	41546161	FOXP4;FOXP4;FOXP4	Body;Body;Body		0.52125	0.0571462
cg02057561	6	43043691	PTK7;PTK7;PTK7;PTK7	TSS1500;TSS1500;TSS1500;TSS1500	N_Shore	0.59084	0.0550156
cg04971779	6	44190729	SLC29A1;SLC29A1;SLC29A1;SLC29A1;SLC29A1	5'UTR;TSS1500;TSS1500;5'UTR;TSS1500	N_Shore	0.608312	0.0598051
cg00879824	6	44747344				-0.531101	-0.0675049
cg22153312	6	45524346				-0.55032	-0.0784598
cg26677394	6	46258880	RCAN2	Body		0.533023	0.0526375
cg23618440	6	48036605	C6orf138	TSS200	S_Shore	0.517936	0.0835851
cg01076129	6	49681334	CRISP2;CRISP2;CRISP2;CRISP2;CRISP2	TSS200;TSS200;TSS200;TSS200;TSS200		0.547987	0.0540145
cg19765351	6	49986643	DEFB110;DEFB110	Body;3'UTR		-0.548466	-0.0500794
cg12445586	6	52774462	GSTA3;GSTA3	1stExon;5'UTR		0.656876	0.0609565
cg18747265	6	57306409	PRIM2	Body		0.568557	0.0697935
cg16565890	6	72806790	RIMS1	Body		0.653061	0.0533985
cg22803222	6	76636725	IMPG1	Body		0.670377	0.0695287
cg17330093	6	79380538				-0.516666	-0.0533127
cg24842733	6	84419237	SNAP91;SNAP91	TSS200;TSS200	Island	0.583087	0.0535114
cg00925339	6	86162725	NT5E	Body	S_Shelf	0.603991	0.0779224
cg05280932	6	88045306	C6orf162;C6orf162	5'UTR;5'UTR		0.515448	0.0548344
cg21513537	6	88482413				0.589075	0.0849534
cg22409854	6	88877301			Island	0.560666	0.0812583
cg00099766	6	90120705	RRAGD	Body	N_Shore	0.716937	0.0678213
cg22092014	6	95220699				0.568164	0.0650608
cg11924931	6	96967490			N_Shelf	-0.530916	-0.0562903
cg01420688	6	99271924			N_Shore	0.519057	0.053053
cg12287785	6	99295470			N_Shore	0.6387	0.0522497
cg20938346	6	100874816	SIM1	Body		-0.545991	-0.0695733
cg23588121	6	100905038	SIM1	Body	N_Shore	-0.551553	-0.0696944
cg21628619	6	104617160				0.561433	0.0580097
cg02249950	6	105617520	POPDC3;POPDC3	5'UTR;Body		0.729228	0.0644926
cg17624536	6	106440910			N_Shore	0.56269	0.117723
cg01167502	6	106441506			N_Shore	0.632568	0.0966488
cg17521665	6	106546704	PRDM1;PRDM1	Body;TSS200		0.582702	0.0598031
cg08742502	6	106546754	PRDM1;PRDM1	Body;TSS200		0.604795	0.0679959
cg06284762	6	109009453				0.517097	0.0577119
cg15931839	6	111880530	TRAF3IP2;TRAF3IP2;TRAF3IP2;TRAF3IP2;TRAF3IP2	3'UTR;3'UTR;Body;3'UTR;3'UTR		0.535729	0.0656296
cg17155018	6	111953066				0.601209	0.0679164
cg17428185	6	112668163	RFPL4B	TSS1500		0.720925	0.0581577
cg21028402	6	113932902				0.563484	0.113205
cg06236987	6	114225023	FLJ34503	TSS1500		0.550913	0.0620575
cg01820962	6	116511817	NT5DC1	Body		0.520618	0.0749466
cg18623476	6	116572431	TSPYL4;TSPYL4	3'UTR;1stExon	N_Shelf	0.632244	0.0569511
cg24292761	6	117584665			Island	0.534741	0.0597383
cg07236367	6	118244455	SLC35F1	Body	S_Shelf	0.638815	0.0868755
cg23608212	6	122385128				0.647582	0.073428
cg01552035	6	123056132				-0.518226	-0.0566518
cg00066750	6	126080132	HEY2	Body	N_Shore	0.515416	0.0834497
cg04548096	6	133691357	EYA4;EYA4;EYA4	Body;Body;Body		-0.525001	-0.0636334
cg08448341	6	134324873	SLC2A12	Body		0.611601	0.0574416
cg04379409	6	135086445				0.528764	0.0618293
cg18136963	6	139013146			N_Shore	0.52724	0.0540411
cg14062002	6	139117468			Island	0.598806	0.0555531
cg03535862	6	139348428	C6orf115	TSS1500	N_Shore	0.570748	0.0640779
cg19327006	6	143084770	HIVEP2	Body		0.638854	0.0689232
cg02283949	6	143544445	AIG1	Body		-0.54068	-0.0515702
cg15638782	6	146114117				0.617847	0.0652236
cg07561610	6	149771807	ZC3H12D	3'UTR	N_Shore	0.740933	0.052167
cg06030274	6	150307797			N_Shelf	0.571629	0.0578154
cg00183067	6	151075493	PLEKHG1	Body		0.576698	0.0721251
cg15241130	6	151251271	MTHFD1L	Body		0.761287	0.119675
cg15626350	6	152130207	ESR1;ESR1;ESR1;ESR1	Body;Body;Body;Body	S_Shore	0.539227	0.10483
cg23222435	6	157204239	ARID1B;ARID1B;ARID1B	Body;Body;Body		0.520504	0.0588372
cg25376310	6	158018910	ZDHHC14;ZDHHC14	Body;Body		0.537302	0.0552893
cg00407393	6	158464296	SYNJ2	Body		0.585682	0.0846799
cg07883823	6	160769116	SLC22A3	TSS1500	Island	0.541796	0.0560544
cg21229979	6	163746175	LOC285796	TSS1500		0.534083	0.0613896
cg16338365	6	167559913				0.568694	0.0679417
cg19820543	6	168120556			N_Shore	-0.542091	-0.0506411
cg15332871	6	168489054				0.583595	0.0533466
cg20779334	6	168593168			S_Shore	-0.52456	-0.050803
cg17942603	6	168777868				0.575273	0.0660779
cg10781468	6	168778312				0.51473	0.0791862
cg11598427	6	168956891	SMOC2;SMOC2	Body;Body	Island	-0.528306	-0.0577648
cg16277843	6	169671468				-0.538982	-0.0612639
cg12971523	6	170479382			S_Shelf	0.621297	0.0653817
cg04505845	6	170553549				0.532674	0.0595592
cg00599530	6	170589809			Island	0.525947	0.0576628
cg06464324	7	544924	PDGFA;PDGFA	Body;Body		0.587932	0.109457
cg21473407	7	544976	PDGFA;PDGFA	Body;Body		0.660312	0.0794245
cg23112425	7	547637	PDGFA;PDGFA	Body;Body	N_Shelf	0.536569	0.077849
cg19788272	7	552668	PDGFA;PDGFA	Body;Body	S_Shore	0.588513	0.087709
cg01130922	7	552776	PDGFA;PDGFA	Body;Body	N_Shelf	0.573465	0.0700665
cg15454385	7	556429	PDGFA;PDGFA	Body;Body	N_Shore	0.573518	0.0593114
cg24986615	7	597101	PRKAR1B;PRKAR1B;PRKAR1B;PRKAR1B;PRKAR1B;PRKAR1B	Body;Body;Body;Body;Body;Body	N_Shore	0.534781	0.0612515
cg04963607	7	598459	PRKAR1B;PRKAR1B;PRKAR1B;PRKAR1B;PRKAR1B;PRKAR1B	Body;Body;Body;Body;Body;Body	N_Shore	0.583873	0.0632676
cg09544728	7	601503	PRKAR1B;PRKAR1B;PRKAR1B;PRKAR1B;PRKAR1B;PRKAR1B	Body;Body;Body;Body;Body;Body	Island	0.543583	0.0626994
cg18241094	7	609545	PRKAR1B;PRKAR1B;PRKAR1B;PRKAR1B;PRKAR1B;PRKAR1B	Body;Body;Body;Body;Body;Body	N_Shore	0.637484	0.0732749
cg16190265	7	650249	PRKAR1B;PRKAR1B;PRKAR1B;PRKAR1B;PRKAR1B;PRKAR1B	Body;Body;Body;Body;Body;Body		0.553361	0.0719155
cg23501439	7	819747	HEATR2	Body	N_Shore	0.583061	0.0755494
cg25267863	7	1363124			Island	0.570235	0.0515798
cg08082025	7	1388717				0.714123	0.0520658
cg13035219	7	1403804				0.719175	0.0645005
cg04426031	7	1799192				0.543246	0.0512703
cg06927337	7	2557028	LFNG;LFNG	Body;TSS1500	N_Shore	0.666511	0.0647163
cg04945557	7	2557319	LFNG;LFNG	Body;TSS200	N_Shore	0.649339	0.0582587
cg13821785	7	2657347				0.77488	0.076037
cg02944312	7	3207719				-0.544757	-0.0544212
cg15074266	7	3962202	SDK1	Body		0.555719	0.0817959
cg01923516	7	3989167	SDK1	Body		0.547581	0.106337
cg06297367	7	4456341				0.585145	0.0788488
cg22376214	7	4836291			S_Shelf	0.599261	0.0565336
cg05867499	7	4848814	RADIL	Body	Island	-0.550065	-0.0678459
cg21833184	7	5112572	LOC389458	Body	S_Shore	0.523326	0.0903874
cg08820507	7	5278117				0.547272	0.0580556
cg19934194	7	6286149	CYTH3	Body		0.554103	0.0726867
cg25819027	7	6443295	RAC1;RAC1	3'UTR;3'UTR	S_Shore	-0.540296	-0.060418
cg06496786	7	6693030			Island	0.558261	0.0538413
cg13538637	7	7759221	RPA3	TSS1500		-0.541612	-0.069997
cg12597389	7	8482235	NXPH1	Body	Island	0.547297	0.0512329
cg02614372	7	8486611	NXPH1	Body	S_Shelf	0.530704	0.0533889
cg04964076	7	12609460	SCIN	TSS1500	N_Shore	-0.555742	-0.0784005
cg19193956	7	19148187			S_Shore	0.644422	0.134988
cg09626636	7	19151058			N_Shore	0.636972	0.127263
cg11630152	7	19154096			N_Shore	0.517448	0.113566
cg18893938	7	22599779				0.607468	0.0509589
cg27229764	7	22982162	FAM126A	3'UTR		0.529244	0.0640154
cg14444376	7	23286319	GPNMB;GPNMB;GPNMB;GPNMB	5'UTR;1stExon;1stExon;5'UTR	N_Shore	0.560928	0.0873574
cg12510708	7	26193805	NFE2L3	Body	S_Shore	-0.535343	-0.0866732
cg16644023	7	27154845	HOXA3;HOXA3;HOXA3	5'UTR;TSS1500;5'UTR	N_Shore	0.534959	0.060739
cg24169822	7	27170994	HOXA4	TSS1500	S_Shore	0.516571	0.0665228
cg00927666	7	28319589	LOC402644	TSS1500		-0.514821	-0.0761775
cg22348673	7	28997925	TRIL;TRIL	5'UTR;1stExon	Island	0.538043	0.0521744
cg05017646	7	32183060				-0.533001	-0.0949736
cg08427928	7	32997111	FKBP9;FKBP9	1stExon;5'UTR	Island	0.706637	0.0510317
cg22606129	7	33714254				0.58699	0.15061
cg16480803	7	38470088	AMPH;AMPH	Body;Body		0.636846	0.0673264
cg25916044	7	39648696	LOC646999	TSS1500	N_Shore	-0.531681	-0.0633369
cg24645671	7	42656871				0.543956	0.117657
cg00514713	7	43158788	HECW1	5'UTR		-0.548208	-0.0528504
cg03316359	7	43502573	HECW1	Body		-0.53189	-0.0673554
cg23785719	7	43622659	STK17A	TSS200	N_Shore	0.673815	0.0599223
cg04284140	7	44163975	POLD2;POLD2	TSS1500;TSS1500	S_Shore	-0.521138	-0.0644642
cg15243542	7	44923719	PURB;PURB	3'UTR;1stExon		0.525787	0.0687923
cg18335223	7	47411572	TNS3	Body		0.522384	0.0902875
cg05794556	7	47528807	TNS3	5'UTR		0.51948	0.0778523
cg27069616	7	49076868				-0.552061	-0.0554153
cg11111332	7	50612853	DDC;DDC	5'UTR;5'UTR		0.621286	0.0629882
cg03370077	7	50801423	GRB10;GRB10;GRB10	5'UTR;TSS1500;TSS1500		-0.514724	-0.0526749
cg26344227	7	53287126			Island	0.611346	0.0758134
cg23860325	7	54271152	HPVC1	TSS1500		-0.535723	-0.0610816
cg06878637	7	54399889				0.636725	0.0543059
cg25749565	7	61971401				0.596526	0.162465
cg27599129	7	63361361			Island	0.63156	0.0500846
cg04372933	7	63508474	ZNF727	Body	S_Shelf	-0.538818	-0.0559139
cg16680451	7	73121744	STX1A;STX1A	Body;Body	S_Shelf	0.519203	0.0547307
cg04130408	7	73703236	CLIP2;CLIP2	TSS1500;TSS1500	N_Shore	-0.548946	-0.0686995
cg15066837	7	79775261	GNAI1	Body		0.543737	0.0961826
cg17256697	7	81240257			N_Shore	0.518066	0.0797386
cg06405430	7	82446070	PCLO	Body		0.568028	0.0512147
cg25955614	7	86596648	KIAA1324L;KIAA1324L;KIAA1324L	Body;Body;TSS1500		0.766411	0.0784595
cg27221053	7	87974722				-0.526598	-0.0666576
cg01196121	7	90890086			N_Shelf	0.630522	0.0510306
cg24134880	7	92076311	GATAD1	TSS1500	N_Shore	0.518799	0.0536781
cg23183449	7	92088145	GATAD1	3'UTR		0.540712	0.0586874
cg15732164	7	92237376	CDK6;CDK6	3'UTR;3'UTR		0.54788	0.0712676
cg05278074	7	92442568	CDK6;CDK6	Body;Body		-0.553887	-0.0632591
cg19678392	7	94953810	PON1;PON1	1stExon;5'UTR	Island	0.536273	0.0731999
cg26224781	7	95470778	DYNC1I1;DYNC1I1;DYNC1I1	Body;Body;Body		-0.537222	-0.0676912
cg01778589	7	96629660	DLX6AS	Body	N_Shore	-0.542022	-0.0864812
cg18148512	7	97557830			Island	0.552925	0.0778164
cg15825510	7	97882260	TECPR1	TSS1500	S_Shore	0.651354	0.0523285
cg06915202	7	98029285	BAIAP2L1	Body	N_Shore	0.524856	0.0580081
cg11086695	7	98335201				0.564714	0.0585581
cg02531439	7	98701226	SMURF1;SMURF1	Body;Body		0.571509	0.0852157
cg06402330	7	100199982	PCOLCE;PCOLCE	1stExon;5'UTR	N_Shore	0.547159	0.110321
cg07068956	7	100330872	ZAN;ZAN	TSS1500;TSS1500		0.573116	0.0912328
cg23630593	7	101517752	CUX1;CUX1;CUX1	Body;Body;Body		0.551031	0.0557843
cg21951543	7	104859800	SRPK2;SRPK2	Body;Body		0.522434	0.0542889
cg01881287	7	105223849			Island	0.58191	0.0564092
cg14288925	7	107223076	BCAP29;BCAP29;BCAP29	Body;Body;Body	S_Shelf	0.539221	0.139656
cg01003320	7	107786301				0.590904	0.0649098
cg20811317	7	107969837	NRCAM;NRCAM	5'UTR;5'UTR		0.518037	0.0724513
cg24794102	7	116132431				0.517394	0.0781451
cg13135637	7	117056487	ASZ1;ASZ1	Body;Body		0.532137	0.0506722
cg22559630	7	117452180	CTTNBP2	Body		0.565415	0.0991533
cg12307557	7	120059583	KCND2	Body		0.535242	0.0766187
cg06196828	7	120495037	TSPAN12	Body	N_Shelf	-0.551482	-0.0555669
cg14386728	7	121941496	FEZF1;FEZF1	3'UTR;3'UTR	S_Shore	-0.51916	-0.0612541
cg06950346	7	123978181				-0.538386	-0.0553173
cg10812629	7	124410089			S_Shelf	0.697761	0.0807188
ch.7.125452233F	7	125664997				-0.549889	-0.0512662
cg06792186	7	127637778	C7orf54;SND1	Body;Body		0.522863	0.0645131
cg00872676	7	127721954	SND1;MIR593	Body;Body		0.601355	0.0528717
cg06766541	7	128556540			Island	0.515795	0.0517474
cg16720564	7	129543162	UBE2H;UBE2H	Body;Body		0.664566	0.0785529
cg13986840	7	130132453	MEST;MEST;MESTIT1;MEST	5'UTR;5'UTR;TSS1500;Body	Island	0.584609	0.0502099
cg07718324	7	133995578	SLC35B4	Body		0.574998	0.06301
cg10685982	7	134674043	AGBL3	Body	S_Shelf	0.532649	0.118088
cg25871890	7	135183939	CNOT4;CNOT4	5'UTR;5'UTR		0.518196	0.0831578
cg05829460	7	136766058				0.558995	0.0646546
cg02714598	7	138721018	ZC3HAV1L	TSS1500	Island	0.59085	0.0502313
cg08528826	7	139168305	KLRG2	1stExon	Island	0.767337	0.0661753
cg10790979	7	140371785	ADCK2	TSS1500	N_Shore	0.553659	0.0504251
cg05253110	7	141130687				0.634334	0.0614892
cg08941098	7	141244370				0.679758	0.073538
cg24458328	7	144014487	OR2A1;OR2A42	TSS1500;TSS1500		0.836079	0.0578408
cg14468856	7	144437456	TPK1;TPK1	Body;Body		-0.55806	-0.0574115
cg05343480	7	149463219	ZNF467	Body	Island	0.595341	0.0811034
cg16516272	7	149484798	SSPO	Body	N_Shelf	0.554339	0.0601992
cg18356634	7	149734481				0.560166	0.152318
cg05597504	7	150210742	GIMAP7	TSS1500		0.521231	0.0604004
cg05017199	7	150497065	TMEM176B;TMEM176B;TMEM176A;TMEM176B;TMEM176B;TMEM176B	TSS1500;5'UTR;TSS1500;5'UTR;5'UTR;5'UTR	Island	0.546097	0.0723241
cg26385222	7	150497077	TMEM176B;TMEM176B;TMEM176A;TMEM176B;TMEM176B;TMEM176B	TSS1500;5'UTR;TSS1500;5'UTR;5'UTR;5'UTR	Island	0.562818	0.0664279
cg07429146	7	150822655	AGAP3	Body	Island	0.528532	0.0815664
cg09397579	7	151511901	PRKAG2;PRKAG2;PRKAG2	1stExon;5'UTR;Body		0.581028	0.0587627
cg19036773	7	151843255	MLL3	Body		0.527544	0.0736783
cg10978401	7	152626526			S_Shelf	0.677161	0.0590721
cg22482235	7	153586130	DPP6	Body	S_Shore	0.620554	0.0544532
cg15152912	7	154585539	DPP6;DPP6;DPP6	Body;Body;Body	N_Shore	0.647785	0.0514295
cg09623773	7	154863381	HTR5A	Body	S_Shore	0.514064	0.0603403
cg00732845	7	155244727			N_Shore	-0.530499	-0.0792178
cg09090582	7	155324691	CNPY1	5'UTR	N_Shore	-0.546258	-0.07861
cg03381237	7	155446645	RBM33	Body		-0.536381	-0.06815
cg19685567	7	155639944				-0.531371	-0.0533742
cg13470719	7	157004224	UBE3C	Body		0.596031	0.0560575
cg15289882	7	157371168	PTPRN2;PTPRN2;PTPRN2	Body;Body;Body	S_Shore	0.726877	0.0522011
cg06819373	7	157463355	PTPRN2;PTPRN2;PTPRN2	Body;Body;Body		0.548546	0.081192
cg08514594	7	157874020	PTPRN2;PTPRN2;PTPRN2	Body;Body;Body		-0.52549	-0.0559116
cg17920646	8	216578			Island	0.564509	0.063886
cg01811109	8	614479	ERICH1	3'UTR	N_Shore	-0.520582	-0.0554204
cg07004744	8	641479	ERICH1	Body	S_Shelf	-0.514906	-0.056113
cg08270148	8	914818			Island	-0.517607	-0.0620667
cg08202144	8	1004177				0.549001	0.0678491
cg02903104	8	1507517	DLGAP2	Body	N_Shelf	0.548972	0.0831419
cg01824603	8	1878323	ARHGEF10	Body		-0.551643	-0.0549346
cg20219329	8	1994478	MYOM2	5'UTR		0.518545	0.128747
cg02465761	8	6735510	DEFB1;DEFB1	5'UTR;1stExon		0.650649	0.0593536
cg04039177	8	8474738				-0.552344	-0.0525112
cg10300895	8	10283858	MSRA;MSRA;MSRA	Body;Body;Body		-0.540531	-0.0519247
cg00919013	8	12613847	LONRF1	TSS1500	S_Shore	0.594076	0.0645291
cg17989952	8	12974459	DLC1;DLC1;DLC1	Body;Body;TSS1500		0.54768	0.0669665
cg12296772	8	17271067	MTMR7	TSS200	Island	0.521593	0.0918076
cg27510066	8	19536244	CSGALNACT1;CSGALNACT1	Body;5'UTR		0.528822	0.0702477
cg07263235	8	19796394	LPL	TSS200	N_Shore	0.558681	0.0556242
cg22295658	8	22027451	BMP1;BMP1;BMP1	Body;Body;Body		0.532894	0.103874
cg27001893	8	22106571	POLR3D	Body	S_Shelf	0.655979	0.0534591
cg08497772	8	22407100			N_Shore	0.569028	0.0774363
cg01582937	8	22411211	SORBS3	5'UTR	S_Shore	0.554168	0.0671202
cg26366616	8	22439831	PDLIM2;PDLIM2;PDLIM2	Body;Body;Body	S_Shelf	0.540951	0.058967
cg22987267	8	26270165	BNIP3L	3'UTR		0.582847	0.0721495
cg17048233	8	28560467	EXTL3	5'UTR	S_Shore	0.521298	0.163191
cg04025431	8	29093354	KIF13B	Body		0.574515	0.0705626
cg27521744	8	30412943	RBPMS;RBPMS;RBPMS	Body;Body;Body		0.572743	0.0659222
cg04756577	8	30853564	PURG	3'UTR		-0.544331	-0.0538357
cg06994936	8	37603176	ERLIN2;ERLIN2;ERLIN2	3'UTR;3'UTR;Body		0.516003	0.0533426
cg04458368	8	38411682				0.524877	0.0698739
cg24859937	8	38411708				0.731531	0.0594173
cg21184369	8	38831148	HTRA4;PLEKHA2	TSS1500;3'UTR	N_Shore	-0.554015	-0.0668797
cg21028319	8	38847958	TM2D2;TM2D2;TM2D2;TM2D2	3'UTR;3'UTR;3'UTR;3'UTR		-0.519913	-0.0573326
cg11199639	8	39172111	ADAM5P	TSS200		0.667514	0.0757437
cg25046866	8	48680661			S_Shelf	-0.523096	-0.0552821
cg07043604	8	48739256	PRKDC;PRKDC	Body;Body		0.580608	0.0590479
cg24665368	8	49751573			S_Shelf	0.603126	0.0569064
cg01449144	8	49782592			N_Shore	0.555956	0.0542384
cg21737226	8	53326668				0.522413	0.0666704
cg03388786	8	56852253	LYN;LYN	5'UTR;5'UTR		0.67661	0.0658511
cg09379188	8	59036394	FAM110B	5'UTR		0.691806	0.0793587
cg05572362	8	59105652				0.55026	0.0825678
cg07735998	8	59789984	TOX	Body		0.654854	0.128514
cg14839134	8	61496287	RAB2A	Body		0.596943	0.0759741
cg00262030	8	61837048			S_Shore	0.585926	0.0661954
cg12300018	8	63903574	NKAIN3	3'UTR		-0.542813	-0.0519541
cg15715477	8	65283042			Island	0.593615	0.0602434
cg21239940	8	68870412	PREX2;PREX2	Body;Body		0.535489	0.0529368
cg01225788	8	70404514	SULF1;SULF1;SULF1;SULF1	5'UTR;TSS1500;TSS1500;5'UTR		0.538568	0.0648766
cg22821472	8	70743568	SLCO5A1;SLCO5A1;SLCO5A1	Body;Body;Body	N_Shore	0.535459	0.0513409
cg11878331	8	72469507			Island	0.588416	0.0525618
cg09851545	8	72649950				0.622941	0.0541093
cg16925177	8	73849114	KCNB2	Body		-0.535558	-0.054829
cg13042329	8	80528958	STMN2	Body	S_Shelf	0.653072	0.0687728
cg07471507	8	81086294			S_Shelf	0.51538	0.11138
cg13116061	8	81926267	PAG1	5'UTR		0.680843	0.0878707
cg22796481	8	82353365	PMP2	3'UTR		0.699554	0.0980768
cg26150533	8	82396069	FABP4	TSS1500		-0.523031	-0.0526341
cg15795515	8	84677364				-0.542946	-0.0532648
cg12047752	8	86290689	CA1;CA1;CA1;CA1	TSS1500;TSS1500;TSS1500;TSS1500		-0.5404	-0.0519096
cg26711345	8	89331837	MMP16;MMP16	Body;Body		0.522194	0.112461
cg17091020	8	91986716				0.534504	0.0864863
cg09933108	8	96002841				0.566887	0.0641309
cg24862252	8	97536009	SDC2	Body		0.616145	0.0901299
cg20327862	8	99076531	C8orf47;C8orf47	TSS1500;TSS1500	N_Shore	0.586607	0.0583961
cg13924580	8	99306716	NIPAL2	TSS200	Island	0.677442	0.0521829
cg15264255	8	99306718	NIPAL2	TSS200	Island	0.703179	0.0544281
cg02471153	8	99440331	KCNS2	Body	Island	0.612015	0.0701577
cg20909645	8	99985049			Island	-0.54469	-0.059693
cg04414518	8	101162204	POLR2K	TSS1500	S_Shelf	-0.543792	-0.0519124
cg24013599	8	101315424	RNF19A;RNF19A;RNF19A	5'UTR;5'UTR;1stExon		0.542269	0.0508814
cg15709375	8	101716015	PABPC1	3'UTR		0.572833	0.0901865
cg27008565	8	103135208	NCALD;NCALD;NCALD;NCALD;NCALD;NCALD;NCALD	5'UTR;5'UTR;5'UTR;5'UTR;5'UTR;5'UTR;5'UTR	N_Shore	0.543068	0.0925086
cg19308132	8	103137173	NCALD;NCALD;NCALD;NCALD;NCALD;NCALD;NCALD	TSS1500;TSS1500;TSS1500;TSS1500;TSS1500;TSS1500;TSS200	S_Shore	0.600228	0.0572396
cg27110054	8	103137274	NCALD;NCALD;NCALD;NCALD;NCALD;NCALD;NCALD	TSS1500;TSS1500;TSS1500;TSS1500;TSS1500;TSS1500;TSS200	S_Shore	0.634068	0.0585581
cg20607816	8	105161049	RIMS2;RIMS2	Body;Body		-0.517697	-0.0514252
ch.8.109472102F	8	109402926				-0.516397	-0.057748
cg13732895	8	115301887				-0.541616	-0.0511481
cg05711842	8	116440901	TRPS1	Body		0.661915	0.0855497
cg07459489	8	118147163	SLC30A8	TSS200		-0.523703	-0.0652312
cg17018082	8	119428220	SAMD12;SAMD12	Body;Body		0.603452	0.0895354
cg05020510	8	120428057	NOV	TSS1500	N_Shore	0.641501	0.0915838
cg22335954	8	121166405	COL14A1	Body		0.525672	0.0755194
cg21495321	8	124429792	WDYHV1	Body	S_Shore	0.758478	0.0538964
cg17477578	8	129552914				-0.532614	-0.0535099
cg08964756	8	132924803	EFR3A	Body		0.61702	0.0736726
cg21594839	8	133072043	OC90	TSS1500		-0.541724	-0.0569916
cg20100745	8	134307728	NDRG1;NDRG1	5'UTR;5'UTR	N_Shore	0.558752	0.102597
cg08240847	8	134354024				0.532176	0.0706968
cg23731089	8	141599208	EIF2C2;EIF2C2	Body;Body		0.63195	0.0744924
cg14693353	8	141600099	EIF2C2;EIF2C2	Body;Body		0.637302	0.0532922
cg11716073	8	142182166	DENND3	Body	N_Shore	0.563207	0.111491
cg08224569	8	142369705	GPR20	5'UTR	S_Shore	0.547231	0.0594608
cg24506936	8	143535891			Island	0.661691	0.0748474
cg27538206	8	143623372	BAI1	Body	Island	0.584101	0.0515837
cg13997765	8	143627866			S_Shore	0.608813	0.050397
cg12270368	8	143690743			N_Shelf	0.673232	0.0568753
cg10555383	8	143859990	LYNX1;LYNX1;LYNX1	TSS1500;TSS1500;TSS1500	S_Shore	-0.539693	-0.063486
cg07652447	8	144437379				-0.517044	-0.0726306
cg22437276	8	144462649	RHPN1	Body	Island	0.57128	0.0591344
cg06187336	8	144513898	MAFA	TSS1500	Island	0.544545	0.0517437
cg10713002	8	144905047	PUF60;PUF60;PUF60	Body;Body;5'UTR		0.61971	0.0539133
cg15847845	8	145028505	PLEC1;PLEC1;PLEC1	TSS1500;Body;Body	S_Shore	-0.542017	-0.0570562
cg00311984	8	145051668	PLEC1;PARP10	TSS1500;Body	Island	0.62709	0.0669589
cg13257436	8	145726034	PPP1R16A	Body	Island	-0.551762	-0.0717344
cg24811740	8	145729537	GPT;GPT	5'UTR;1stExon	N_Shore	0.588652	0.0508774
cg18214600	8	146030545	ZNF517	Body	N_Shelf	0.538911	0.0760225
cg09386615	9	4151723	GLIS3;GLIS3	Body;5'UTR		0.594205	0.0526695
cg14478524	9	7337085				0.632006	0.070473
cg14655855	9	13278626			Island	0.518532	0.0597876
cg07926025	9	14722864	CER1	TSS200		0.544111	0.0668862
cg25162921	9	21801897	MTAP	TSS1500	N_Shore	0.625579	0.0588445
cg20241254	9	34372821	KIAA1161	Body	Island	0.548015	0.0694073
cg21212076	9	35564052	FAM166B;FAM166B	TSS200;TSS200		0.549548	0.0711704
cg00534492	9	70922191			Island	0.545091	0.0517804
cg13673536	9	71397641	PIP5K1B;FAM122A;FAM122A	5'UTR;3'UTR;1stExon	S_Shelf	0.537795	0.134127
cg07414392	9	71735648	TJP2	TSS1500	N_Shore	0.57933	0.0653263
cg13920460	9	71735701	TJP2	TSS1500	N_Shore	0.575083	0.0532436
cg14002425	9	73148415				0.540045	0.0567189
cg13799838	9	84217219	TLE1	Body		0.530718	0.0527501
cg13703095	9	86481663	KIF27	Body		0.531791	0.0647212
cg13812927	9	89517863				0.563391	0.0723109
cg13641920	9	91607073	C9orf47;S1PR3;C9orf47	3'UTR;5'UTR;3'UTR	S_Shore	0.605304	0.062523
cg21165255	9	93712460				-0.533738	-0.0513647
cg13570658	9	95146356	CENPP;OGN;OGN	Body;3'UTR;3'UTR		0.703277	0.0547105
cg14318680	9	95219836	CENPP;ASPN	Body;Body		0.567646	0.0707376
cg06194070	9	96712772			N_Shore	-0.55076	-0.0627246
cg21234955	9	97713896	C9orf3	Body		0.540825	0.0779527
cg13727691	9	97810617	C9orf3	Body	N_Shore	0.5821	0.0532974
cg13415120	9	103352200				0.584312	0.0775259
cg11520439	9	107536568	LOC286367	TSS200		-0.534992	-0.0544472
cg13632816	9	113341925	SVEP1;SVEP1	1stExon;5'UTR	Island	0.564951	0.0585411
cg10394788	9	124360547	DAB2IP	Body	Island	0.514896	0.0639231
cg14252279	9	124361084	DAB2IP	Body	Island	0.624439	0.127827
cg03812240	9	125107355			N_Shore	0.571067	0.0508772
cg13599613	9	130524902	SH2D3C;SH2D3C;SH2D3C;SH2D3C	Body;Body;TSS1500;TSS200		-0.514302	-0.0586562
cg07814289	9	130981060	DNM1;DNM1	Body;Body	Island	0.622166	0.0551288
cg13882512	9	131171296				0.595357	0.050428
cg13978601	9	131905041	PPP2R4;PPP2R4;PPP2R4;PPP2R4	Body;Body;Body;Body		0.541893	0.0512181
cg14927083	9	132175840			Island	0.544515	0.0543117
cg13551263	9	138662115	KCNT1	Body	N_Shore	-0.52325	-0.0538869
cg14003265	9	139796499	TRAF2	Body		0.539983	0.0552422
cg13877315	9	140172089	C9orf167	TSS200	N_Shore	0.553679	0.0912774
cg20034617	9	140172277	C9orf167	TSS200	N_Shore	0.61196	0.0980629
cg14241045	9	140778757	CACNA1B	Body	S_Shore	0.555124	0.0511709
cg10064922	10	729846	DIP2C	Body		0.560535	0.0794796
cg24579604	10	1827839				-0.552361	-0.0679745
cg20886541	10	3180452	PITRM1	Body	Island	0.598985	0.0502234
cg07933234	10	3441625				0.539566	0.0616131
cg09455513	10	3792283				0.602815	0.0508815
cg06724409	10	3821491	KLF6;KLF6;KLF6;KLF6	Body;3'UTR;3'UTR;3'UTR	N_Shelf	0.619258	0.0610758
cg03875819	10	4386802				0.546278	0.0922079
cg07665352	10	5135453	AKR1C3	TSS1500		0.525397	0.0744274
cg07455815	10	5606380				0.57855	0.0632836
cg24897108	10	6268474	PFKFB3;PFKFB3	Body;Body		0.706092	0.0707493
cg13340899	10	7670827	ITIH5;ITIH5	Body;Body		0.586273	0.0619695
cg10565537	10	7797470	KIN	3'UTR		0.525106	0.0681458
cg07351991	10	8059567				0.592688	0.0569884
cg24338745	10	9639590				0.552086	0.0620458
cg14661644	10	11503008	USP6NL;USP6NL	3'UTR;3'UTR	N_Shelf	0.573088	0.0910007
cg08627768	10	11511100	USP6NL;USP6NL	Body;Body		-0.552785	-0.0591108
cg07469647	10	11805282	ECHDC3	Body		0.557645	0.0507972
cg17568611	10	12543618	CAMK1D;CAMK1D	Body;Body		0.535649	0.0796207
cg02132463	10	13258937				0.532016	0.0571358
cg08857108	10	13519566	BEND7;BEND7	Body;Body	S_Shelf	0.559494	0.0653256
cg03928431	10	15018005				-0.524957	-0.0608903
cg07732336	10	17038941	CUBN	Body		0.601249	0.0765421
cg06351596	10	17216609	TRDMT1;TRDMT1;TRDMT1	Body;Body;Body		0.555994	0.0736045
cg19163398	10	21274961	NEBL	Body		0.714709	0.0936717
cg18192417	10	21463756	NEBL	TSS1500	Island	0.5724	0.055703
cg14319849	10	26683083			S_Shelf	-0.526884	-0.0618413
cg15469871	10	27541418	LOC387646	TSS200	Island	0.648033	0.0946005
cg03029551	10	29834523	MIR604;SVIL;SVIL	TSS1500;Body;Body		-0.55722	-0.0643038
cg13612317	10	32345864	KIF5B	TSS1500	S_Shore	0.724136	0.0649569
cg26484001	10	33630103			S_Shelf	0.680755	0.099449
cg14740976	10	34476091	PARD3	Body		0.571008	0.0821148
cg14168246	10	35689206	CCNY;CCNY	Body;5'UTR		0.613329	0.0665102
cg10319870	10	36164214				0.548451	0.0663093
cg09883394	10	37048638				-0.551712	-0.0557913
cg13161025	10	42972753	LOC84856	Body	Island	0.597407	0.0728513
cg20609883	10	49863421			N_Shore	0.525355	0.0516969
cg04425920	10	50604518			Island	0.585508	0.0535225
cg04473095	10	50885235			N_Shelf	0.654743	0.0528314
cg03978579	10	50887861	C10orf53;C10orf53	Body;Body	Island	0.604348	0.0539005
cg04972770	10	54223605				-0.524688	-0.0603741
cg02573152	10	62041556	ANK3	Body		-0.549256	-0.0611361
cg24495062	10	63683346	ARID5B	Body		0.580067	0.0779384
cg02276361	10	65351566	REEP3	Body		0.542273	0.120575
cg04030146	10	68562573	CTNNA3;CTNNA3	Body;Body		0.541558	0.0515131
cg07002403	10	68687951	CTNNA3;LRRTM3;CTNNA3	Body;Body;Body		-0.535753	-0.0504281
cg13751596	10	69522754			N_Shore	0.61495	0.0950719
cg26026821	10	70712079			N_Shelf	0.55916	0.12379
cg03922381	10	70977210				-0.551564	-0.110238
cg12251448	10	71733952				0.608453	0.0705276
cg20336571	10	71812134	H2AFY2	TSS1500	N_Shore	0.611816	0.0626434
cg24696735	10	71996008			S_Shelf	0.587941	0.0673601
cg00690609	10	72218900			S_Shore	0.740399	0.0640402
cg25363622	10	72648567	PCBD1	TSS200	S_Shore	0.529943	0.0501372
cg19225512	10	72648693	PCBD1	TSS200	S_Shore	0.627596	0.0603341
cg17668756	10	73020218	UNC5B	Body		0.533797	0.0649403
cg12291247	10	75411501	SYNPO2L;SYNPO2L	TSS1500;Body	S_Shelf	0.519549	0.0770042
cg18507365	10	78871502	KCNMA1;KCNMA1;KCNMA1;KCNMA1	Body;Body;Body;Body		-0.519114	-0.0660552
cg14727763	10	78961643	KCNMA1;KCNMA1;KCNMA1;KCNMA1	Body;Body;Body;Body		0.525156	0.0792109
cg18688392	10	81059414	ZMIZ1	Body		0.558362	0.0526855
cg02291020	10	81963408	ANXA11;ANXA11;ANXA11	5'UTR;5'UTR;5'UTR	N_Shore	0.537084	0.0528863
cg09623377	10	82296191	SH2D4B	TSS1500	Island	0.593852	0.0524297
cg06850159	10	84157607	NRG3;NRG3;NRG3	Body;Body;Body		-0.520903	-0.05449
cg18417622	10	88023185	GRID1	Body	Island	0.573608	0.0715911
cg24500487	10	89420794	PAPSS2;PAPSS2	Body;Body	S_Shore	0.528563	0.0576069
cg02634414	10	91294781	SLC16A12	5'UTR	N_Shore	0.684992	0.0642721
cg10754794	10	93916288	CPEB3	Body		0.5382	0.0708669
cg24828322	10	96830111	CYP2C8	TSS1500		0.660274	0.0583955
cg17169221	10	97569314	ENTPD1;ENTPD1;ENTPD1;ENTPD1;ENTPD1;ENTPD1;ENTPD1	Body;Body;Body;5'UTR;5'UTR;5'UTR;Body		0.549698	0.0520723
cg19197905	10	98716488	LCOR;LCOR;LCOR	Body;3'UTR;3'UTR		0.532842	0.0579344
cg04888360	10	99648780	CRTAC1	Body		0.528577	0.0535531
cg18121006	10	99984296	C10orf28	Body		0.516574	0.0522545
cg23963802	10	101874887			Island	0.522703	0.0665055
cg13587477	10	102431136			S_Shore	0.592718	0.0734776
cg25096861	10	102756900	LZTS2	TSS200	Island	0.514139	0.0740367
cg05901193	10	103541206	NPM3	3'UTR	N_Shore	0.598141	0.0645736
cg08772003	10	104629869	AS3MT	Body	S_Shore	0.619067	0.0620557
cg05042708	10	105212813	CALHM2;CALHM2	TSS1500;TSS1500	S_Shore	0.639746	0.0746942
cg06423925	10	105883847	C10orf78;C10orf78	Body;Body	S_Shore	0.550955	0.0590135
cg15471398	10	105885769	C10orf78;C10orf78	3'UTR;3'UTR	S_Shelf	0.77764	0.0548371
cg05212349	10	111234876				-0.548004	-0.0867193
cg18733690	10	112896872				-0.514844	-0.0679938
cg03352655	10	115439283	CASP7;CASP7;CASP7;CASP7	5'UTR;TSS200;TSS200;TSS200	Island	0.560064	0.0508786
cg01658815	10	116444040	ABLIM1;ABLIM1	Body;Body		0.523088	0.0843158
cg14919929	10	118506882				0.524726	0.0952298
cg14376106	10	118609842			S_Shore	0.597111	0.0625709
cg23374964	10	118899175	VAX1;VAX1	TSS1500;TSS1500	N_Shore	0.531851	0.058655
cg14995160	10	119036927	SLC18A2	3'UTR		0.551641	0.0719944
cg26495303	10	119291766	EMX2OS	Body	N_Shelf	-0.529845	-0.093174
cg24258592	10	119806883	CASC2;RAB11FIP2;CASC2;CASC2	Body;TSS1500;Body;Body	S_Shore	0.524615	0.0742126
cg14618310	10	120070029	C10orf84;C10orf84	3'UTR;3'UTR		0.526088	0.0891674
cg10399824	10	121048354	GRK5	Body		0.568386	0.0692742
cg08756008	10	121427782	BAG3	Body		0.531201	0.0742022
cg17831791	10	126712230	CTBP2;CTBP2;CTBP2	Body;Body;Body	Island	0.518928	0.0536125
cg11479419	10	129979292				-0.542301	-0.124768
cg16639311	10	131005778				-0.542939	-0.0934741
cg06952798	10	131356999	MGMT	Body		0.6711	0.0669184
cg04854917	10	131378330	MGMT	Body		0.58971	0.0984259
cg23657215	10	134220016	PWWP2B;PWWP2B	3'UTR;Body	S_Shore	0.515258	0.0584868
cg09415366	10	134385407	INPP5A	Body		0.632383	0.0879767
cg00861772	10	134852810			N_Shore	0.672739	0.0516687
cg18388786	10	134924050	GPR123	Body	N_Shore	-0.555957	-0.0782279
cg02393606	10	135033364	KNDC1	Body	Island	0.589916	0.0750323
cg11464895	10	135044789	UTF1	Body	Island	0.527841	0.0667166
cg08699681	10	135160713	PRAP1;PRAP1	TSS200;TSS200		0.548227	0.0530778
cg00436603	10	135340740	CYP2E1	TSS200	N_Shore	0.609708	0.0523372
cg23437420	11	278450	NLRP6	TSS200	N_Shore	0.777613	0.0566042
cg10411146	11	289966	ATHL1	Body	Island	-0.530055	-0.0579024
cg23687466	11	504937	RNH1;RNH1;RNH1;RNH1;RNH1;RNH1;RNH1;RNH1	5'UTR;5'UTR;5'UTR;5'UTR;5'UTR;5'UTR;5'UTR;5'UTR	N_Shore	0.533498	0.0805102
cg02471078	11	688159	DEAF1	Body		0.516563	0.110629
cg26721627	11	1319713	TOLLIP	Body	S_Shelf	0.644346	0.0538583
cg23240927	11	1320497	TOLLIP	Body	S_Shelf	0.529718	0.101151
cg06735218	11	4664117	OR51E1	TSS1500		0.526151	0.0534963
cg25322008	11	4719138	OR51E2	TSS200		0.571453	0.131447
cg02307542	11	5958221				0.662729	0.0724649
cg14240790	11	6378691				0.523114	0.0724232
cg08710564	11	8829438	ST5;ST5;ST5	5'UTR;5'UTR;5'UTR		-0.518787	-0.0518686
cg07734975	11	9780844			S_Shore	0.634304	0.0666748
cg25040934	11	10534506	RNF141	3'UTR		0.671562	0.0870995
cg26262049	11	10628012	MRVI1;MRVI1;MRVI1;MRVI1	Body;Body;Body;Body		0.541675	0.0616729
cg10383724	11	12228521	MICAL2	Body		0.54068	0.074881
cg08537660	11	12699661	TEAD1	5'UTR	S_Shelf	-0.518782	-0.0502288
cg13424878	11	15057083				0.535659	0.0543399
cg09755939	11	15136688	INSC;INSC	Body;5'UTR	S_Shore	0.57221	0.0588232
cg09914480	11	18268064	SAA2;SAA2	Body;Body		-0.521808	-0.0646029
cg17298751	11	22363370	SLC17A6	Body	Island	0.560778	0.0514683
cg11015348	11	25070714	LUZP2	Body		-0.51968	-0.0545727
cg04416302	11	31143518				-0.539334	-0.0625728
cg07731639	11	31437871	DNAJC24	Body		0.62752	0.0505266
cg07434271	11	31840698	PAX6	TSS1500	N_Shore	0.630841	0.0502955
cg01481251	11	32912719			N_Shore	0.6161	0.0761694
cg09231673	11	33049259	DEPDC7;DEPDC7	Body;Body		0.592354	0.0503107
cg09901532	11	33680273	C11orf41	Body	Island	0.597997	0.0509148
cg16829924	11	36383991	PRR5L	5'UTR		0.638351	0.0676072
cg25021000	11	42255760				0.730648	0.088735
cg04495600	11	43918794	LOC729799;ALKBH3	TSS200;Body		0.605821	0.0507968
cg19784401	11	46457992	AMBRA1	Body		0.63308	0.0880542
cg27051260	11	47616825	C1QTNF4	TSS1500	S_Shore	0.601246	0.052684
cg24538625	11	51579523				0.549355	0.0535981
cg22585255	11	57519288	BTBD18	TSS200	N_Shore	0.536396	0.0786753
cg04819497	11	58598444				0.792638	0.0778319
cg07745373	11	58941415	DTX4	Body	S_Shore	0.619098	0.0561014
cg11179518	11	58980157	MPEG1	1stExon		-0.520084	-0.0687412
cg24068972	11	60833459				-0.550599	-0.0520077
cg06405186	11	61283968	SYT7	3'UTR	Island	0.529783	0.0634496
cg17147820	11	61322255	SYT7	Body	N_Shore	0.695396	0.0893798
cg08360511	11	61322922	SYT7	Body	Island	0.518402	0.088438
cg14161454	11	61323667	SYT7	Body	S_Shore	0.543741	0.0599112
cg14933468	11	62138599	ASRGL1;ASRGL1	Body;Body	N_Shore	0.539942	0.0519753
cg04208124	11	62272972	AHNAK	Body		0.559354	0.0900083
cg03274456	11	62273116	AHNAK	Body		0.619265	0.0843405
cg04638150	11	62273418	AHNAK	Body		0.699421	0.106598
cg17590162	11	63827361	MACROD1	Body		0.572009	0.0610643
cg00976692	11	64578131	MEN1;MEN1;MEN1;MEN1;MEN1;MEN1;MEN1;MEN1;MEN1;MEN1	TSS200;5'UTR;1stExon;5'UTR;5'UTR;5'UTR;5'UTR;1stExon;TSS200;1stExon	Island	-0.548012	-0.0849974
cg11067179	11	66083541	CD248	1stExon	N_Shore	0.571206	0.0770724
cg05496363	11	66083766	CD248	1stExon	Island	0.538421	0.0781659
cg26800893	11	67184596	ATPGD1;ATPGD1	5'UTR;Body	S_Shore	0.528425	0.058534
cg22151881	11	68082621	LRP5	Body	S_Shore	0.534439	0.0969937
cg12016746	11	68084453	LRP5	Body	S_Shelf	0.629484	0.12017
cg25393429	11	68094262	LRP5	Body		0.539759	0.0635835
cg14624207	11	68142198	LRP5	Body		0.571707	0.0740197
cg20562447	11	68611596			Island	0.582852	0.0787208
cg15192041	11	69414923				-0.51657	-0.0591351
cg08729981	11	69586545			N_Shelf	0.523119	0.0730235
cg07192048	11	70560211	SHANK2	Body	N_Shelf	0.538322	0.0571315
cg15055965	11	70976779				0.646842	0.0626441
cg05963690	11	71163466	NADSYN1	TSS1500	N_Shore	0.561108	0.0539832
cg27058763	11	72411400	ARAP1;ARAP1;ARAP1	Body;Body;Body	S_Shelf	0.519233	0.0509581
cg08900384	11	72546168				0.527321	0.0738695
cg22058906	11	73021688	ARHGEF17	1stExon	S_Shore	0.549546	0.0691135
cg22145091	11	73133280	FAM168A	Body		0.519066	0.111686
cg05871601	11	73140418	FAM168A	Body		0.59144	0.0702904
cg13990065	11	73468824	RAB6A;RAB6A	Body;Body	N_Shelf	0.739587	0.0869512
cg25535982	11	74030400				0.533893	0.0730837
cg16209924	11	74437016	CHRDL2	Body		0.536956	0.0551396
cg21752517	11	74951359			N_Shore	0.742356	0.0513266
cg18771050	11	75367289	MAP6;MAP6	Body;Body		0.542482	0.0608481
cg08036798	11	76839191	MYO7A;MYO7A;MYO7A	TSS200;TSS200;TSS200		0.62916	0.056317
cg03908908	11	76849564	MYO7A;MYO7A;MYO7A	Body;Body;Body	Island	0.72609	0.0609921
cg15746198	11	82645442	C11orf82	3'UTR		0.517243	0.0979199
cg20694545	11	83334498	DLG2;DLG2;DLG2;DLG2	Body;Body;Body;Body		0.531127	0.0632063
cg15643574	11	85778241	PICALM;PICALM	Body;Body	N_Shore	-0.523479	-0.05762
cg07180834	11	85838833				0.598519	0.0955503
cg15146462	11	86142587			Island	0.566988	0.0818571
cg23045417	11	89169539	NOX4;NOX4;NOX4;NOX4	Body;Body;Body;Body		0.565927	0.0527521
cg12600858	11	92702530	MTNR1B	TSS1500	N_Shore	0.66952	0.068626
cg02814482	11	93822114	HEPHL1	Body	Island	-0.516567	-0.0550399
cg11395306	11	98939366	CNTN5;CNTN5	5'UTR;5'UTR		0.671684	0.0681245
cg05260877	11	102068599	YAP1;YAP1	Body;Body		-0.534996	-0.0511024
cg15665081	11	104827238	CASP4;CASP4	5'UTR;Body		0.661251	0.0674074
cg26453230	11	104973640	CASP1;CASP1;CASP1;CASP1;CASP1;CARD17	TSS1500;TSS1500;TSS1500;TSS1500;TSS1500;TSS1500		0.737348	0.0542335
cg26800786	11	105922059	KBTBD3;KBTBD3	3'UTR;3'UTR		0.666281	0.0737077
cg08564457	11	106550630				0.526263	0.0966903
cg00276799	11	107463054	LOC643923;ELMOD1;ELMOD1	Body;5'UTR;5'UTR	S_Shore	0.527491	0.0605783
cg12873457	11	109729439				-0.52231	-0.0516022
cg02873783	11	110225729				-0.535537	-0.0948302
cg26061355	11	110304169	FDX1	Body	S_Shelf	0.60303	0.062229
cg24500630	11	110436181				0.577588	0.0512588
cg04841983	11	110968091				-0.525456	-0.0536201
cg08142096	11	111125837	C11orf53	TSS1500		0.639385	0.069499
cg01643712	11	112112572				-0.543707	-0.0535299
cg11359737	11	112555012				0.643503	0.0623937
cg21727486	11	112831501	NCAM1;NCAM1;NCAM1	TSS1500;TSS1500;TSS1500	N_Shore	0.622846	0.0674749
cg22173837	11	112831728	NCAM1;NCAM1;NCAM1	TSS1500;TSS1500;TSS1500	N_Shore	0.719557	0.0617021
cg23461714	11	113184990	TTC12	TSS1500	N_Shore	0.71359	0.0557698
cg20016411	11	113344987	DRD2;DRD2	5'UTR;5'UTR	N_Shore	0.626308	0.0822066
cg03664391	11	118048212	SCN2B	TSS1500		0.530101	0.0537774
cg11874426	11	118781731	BCL9L	TSS200	Island	0.561707	0.0552326
cg20983876	11	119438953				-0.519775	-0.0525708
cg16361867	11	120581355	GRIK4	Body		-0.55507	-0.0508179
cg04443016	11	121378959	SORL1	Body		0.596367	0.0523749
cg23679756	11	123067200	ASAM	TSS1500	S_Shore	0.657393	0.0629537
cg27371539	11	124488923	PANX3	Body	N_Shelf	0.542488	0.061649
cg02165330	11	124542984	SIAE;SPA17	Body;TSS1500	N_Shore	0.654112	0.0514614
cg20015011	11	124595093				0.548164	0.0621813
cg02431260	11	124628888	ESAM	Body	Island	0.665104	0.112443
cg11982958	11	126869564	KIRREL3;KIRREL3	Body;Body	N_Shore	0.673418	0.0523248
cg20933297	11	128694388			Island	0.613538	0.0717291
cg20032056	11	129973438	APLP2;APLP2;APLP2;APLP2;APLP2;APLP2	Body;Body;Body;Body;Body;Body		-0.514366	-0.0839497
cg08145723	11	130029478	ST14	TSS1500	N_Shore	0.675151	0.0676015
cg01033938	11	130298880	ADAMTS8	TSS1500	S_Shore	0.712129	0.0510926
cg05035315	11	132691484	OPCML;OPCML	Body;Body		-0.547014	-0.0681175
cg16488737	11	132934224	OPCML	Body	Island	0.668814	0.0576733
cg24804768	12	754911	NINJ2	Body	S_Shelf	0.53011	0.0666837
cg14310533	12	2046230				0.543962	0.100067
cg26268125	12	2104116	DCP1B	Body		0.538377	0.0634366
cg17401938	12	2228442	CACNA1C;CACNA1C;CACNA1C;CACNA1C;CACNA1C;CACNA1C;CACNA1C;CACNA1C;CACNA1C;CACNA1C;CACNA1C;CACNA1C;CACNA1C;CACNA1C;CACNA1C;CACNA1C;CACNA1C;CACNA1C;CACNA1C;CACNA1C;CACNA1C;CACNA1C;CACNA1C	Body;Body;Body;Body;Body;Body;Body;Body;Body;Body;Body;Body;Body;Body;Body;Body;Body;Body;Body;Body;Body;Body;Body	S_Shelf	0.623708	0.0517796
cg10668781	12	2307325	CACNA1C;CACNA1C;CACNA1C;CACNA1C;CACNA1C;CACNA1C;CACNA1C;CACNA1C;CACNA1C;CACNA1C;CACNA1C;CACNA1C;CACNA1C;CACNA1C;CACNA1C;CACNA1C;CACNA1C;CACNA1C;CACNA1C;CACNA1C;CACNA1C;CACNA1C;CACNA1C	Body;Body;Body;Body;Body;Body;Body;Body;Body;Body;Body;Body;Body;Body;Body;Body;Body;Body;Body;Body;Body;Body;Body		0.537879	0.0963423
cg06194010	12	2493567	CACNA1C;CACNA1C;CACNA1C;CACNA1C;CACNA1C;CACNA1C;CACNA1C;CACNA1C;CACNA1C;CACNA1C;CACNA1C;CACNA1C;CACNA1C;CACNA1C;CACNA1C;CACNA1C;CACNA1C;CACNA1C;CACNA1C;CACNA1C;CACNA1C;CACNA1C;CACNA1C	Body;Body;Body;Body;Body;Body;Body;Body;Body;Body;Body;Body;Body;Body;Body;Body;Body;Body;Body;Body;Body;Body;Body		0.547771	0.0543677
cg17775989	12	5566384	NTF3	Body		0.519568	0.0502218
cg11703796	12	6055201	ANO2	Body		0.569883	0.0517079
cg22222281	12	6308758	CD9	TSS1500	N_Shore	0.543748	0.0776645
cg02149069	12	6649733	IFFO1;IFFO1;IFFO1	Body;Body;Body	Island	0.687181	0.0577464
cg10282807	12	6756551	ACRBP;ACRBP	1stExon;5'UTR	Island	0.795486	0.0697794
cg10930513	12	7592509	CD163L1	Body	Island	0.546326	0.0550349
cg03938369	12	7889195	CLEC4C;CLEC4C	Body;Body		0.694146	0.0577221
cg06407043	12	8403616				-0.53586	-0.0950876
cg22349387	12	9600060	DDX12	5'UTR	N_Shore	0.688493	0.0502473
cg02138992	12	10168905	CLEC12B;CLEC12B	3'UTR;Body		0.583715	0.0580184
cg26373351	12	12031304	ETV6	Body		0.572458	0.0569576
cg19205533	12	15373987	RERG	5'UTR	Island	0.657537	0.0752924
cg21027526	12	15743215	PTPRO;PTPRO;PTPRO;PTPRO;PTPRO;PTPRO	Body;Body;Body;Body;Body;Body		0.569493	0.065782
cg10073696	12	19660393	AEBP2;AEBP2	Body;Body		0.523356	0.079568
cg27546797	12	20039620				0.535992	0.0818398
cg02258387	12	21807177	LDHB	Body	N_Shelf	0.581145	0.0618242
cg06874985	12	25380489	KRAS;KRAS	Body;Body		0.801319	0.120454
cg01088546	12	26527858	ITPR2	Body		0.566766	0.0845122
cg08533745	12	28124011	PTHLH;PTHLH;PTHLH;PTHLH	TSS1500;5'UTR;5'UTR;TSS1500	S_Shore	0.561194	0.0589236
cg23110005	12	28124233	PTHLH;PTHLH;PTHLH;PTHLH	TSS1500;5'UTR;5'UTR;TSS1500	S_Shore	0.711944	0.0602903
cg12903224	12	29470962	FAR2	Body		0.570918	0.0618235
cg10618461	12	39535355			N_Shelf	0.542707	0.0566052
cg22969014	12	41721310	PDZRN4	Body		-0.535463	-0.0547333
cg26212328	12	46767665	SLC38A2	TSS1500	S_Shore	0.627451	0.1101
cg06864895	12	46767683	SLC38A2	TSS1500	S_Shore	0.589612	0.0659378
cg11522044	12	46781487			S_Shelf	0.576582	0.0635828
cg07102229	12	47219958	SLC38A4;SLC38A4	TSS200;TSS200		0.625719	0.0811152
cg22964758	12	47481988				0.526658	0.123636
cg13904562	12	48690974				-0.544142	-0.0580263
cg19120580	12	49173414	ADCY6;ADCY6	Body;Body	N_Shelf	0.516192	0.0503367
cg16236228	12	49205158			N_Shelf	0.538973	0.0626432
cg26686975	12	49449791	MLL2	TSS1500	N_Shelf	-0.536446	-0.0708281
cg06659926	12	49521550			N_Shelf	0.649658	0.122561
cg12760869	12	49727110	C1QL4	Body	Island	0.561769	0.0722311
cg19524824	12	50023313	PRPF40B;PRPF40B	5'UTR;TSS1500		0.680132	0.0692458
cg21151061	12	50498016	GPD1	Body		0.586454	0.0552663
cg00718418	12	50678441	LIMA1;LIMA1	TSS1500;TSS1500		0.550329	0.0844547
cg13576200	12	52111417	SCN8A	Body	N_Shelf	-0.525556	-0.0619889
cg12053065	12	52281674	ANKRD33;ANKRD33	TSS200;TSS200		0.522202	0.0524684
cg18577239	12	53955664	ATF7;ATF7;ATF7	Body;Body;Body		0.524862	0.0797604
cg08269188	12	54655894	CBX5	5'UTR		0.536319	0.0890751
cg17571266	12	54763211	ZNF385A;ZNF385A;ZNF385A	3'UTR;3'UTR;3'UTR	Island	0.603545	0.0672133
cg03123759	12	54763387	ZNF385A;ZNF385A;ZNF385A	3'UTR;3'UTR;3'UTR	N_Shore	0.685338	0.0509134
cg01515074	12	57585135	LRP1	Body		0.570478	0.0590905
cg17038216	12	58030134			S_Shelf	0.788848	0.126588
cg03249863	12	58147425	CDK4;MARCH9	TSS1500;TSS1500	N_Shore	0.754669	0.0686933
cg15862358	12	65516002	WIF1	TSS1500	S_Shore	0.52018	0.0527259
cg18502070	12	66517357	LLPH	3'UTR		0.55551	0.0679596
cg03188000	12	68634913				-0.527728	-0.108619
cg15993521	12	69159648	SLC35E3	3'UTR		0.770893	0.0559876
cg09105193	12	69327238	CPM;CPM;CPM	TSS1500;TSS1500;5'UTR	Island	0.557381	0.0535221
cg04950931	12	71552457	TSPAN8	TSS1500		-0.536463	-0.053125
cg17834794	12	76035462				-0.552875	-0.075044
cg12232146	12	76347937				0.52993	0.077757
cg07815177	12	76892005	OSBPL8;OSBPL8	5'UTR;5'UTR		0.599198	0.0506099
cg05196362	12	76941713	OSBPL8;OSBPL8	5'UTR;5'UTR		0.566188	0.0686307
cg10439483	12	78883559				0.572785	0.0604834
cg10513852	12	81109337	MYF5	TSS1500	N_Shore	-0.549949	-0.0689657
cg14952949	12	81109806	MYF5	TSS1500	N_Shore	-0.528821	-0.0604364
cg03689403	12	89749377			S_Shore	0.540196	0.0546748
cg18474081	12	89923541			S_Shelf	-0.52812	-0.0776176
cg06728103	12	93930699				0.644223	0.051492
cg12065616	12	94954828				0.622328	0.052193
cg13106577	12	96425200	LTA4H	Body	N_Shelf	0.525194	0.0735464
cg05375333	12	99549023	ANKS1B;ANKS1B;ANKS1B	TSS1500;TSS1500;Body		-0.555327	-0.0901644
cg06563300	12	100750811	SLC17A8;SLC17A8	TSS200;TSS200		0.655803	0.0513585
cg09667806	12	101868351				0.552109	0.0525525
cg19647197	12	102452287	CCDC53	Body	N_Shelf	0.588553	0.0618376
cg04008601	12	103696126	C12orf42;C12orf42	Body;Body	Island	0.534407	0.0859214
cg03658236	12	104063640	STAB2	Body		-0.545427	-0.0568572
ch.12.2081853R	12	105548235	KIAA1033	Body		-0.537449	-0.0537696
cg09174411	12	107792027	BTBD11	Body		0.53862	0.0627856
cg16273009	12	108168071	ASCL4	TSS200	N_Shore	-0.521828	-0.0864045
cg19083133	12	111374295				0.573991	0.0888606
cg07263694	12	111748299	CUX2	Body	Island	0.617182	0.0504078
cg02666265	12	114367005	RBM19;RBM19;RBM19	Body;Body;Body		0.644098	0.0521835
cg16326611	12	116784790				0.529634	0.114023
cg11220161	12	117320316	HRK	TSS1500	S_Shore	0.696893	0.0598371
cg11187110	12	119619434	HSPB8	Body		0.51583	0.0674128
cg01168339	12	120935726	DYNLL1;DYNLL1;DYNLL1	Body;Body;Body	S_Shore	0.6039	0.105927
cg12590521	12	121678474	CAMKK2;CAMKK2;CAMKK2;CAMKK2;CAMKK2	3'UTR;3'UTR;3'UTR;3'UTR;3'UTR		0.523667	0.054029
cg27277183	12	121688441	CAMKK2;CAMKK2;CAMKK2;CAMKK2;CAMKK2;CAMKK2;CAMKK2	Body;Body;Body;Body;Body;Body;Body		0.514538	0.129358
cg14068309	12	124105880	EIF2B1	3'UTR		-0.536363	-0.0512131
cg11132120	12	125020161	NCOR2;NCOR2	TSS200;TSS200	N_Shelf	0.602192	0.133418
cg13416396	12	125020172	NCOR2;NCOR2	TSS200;TSS200	N_Shelf	-0.549532	-0.0502379
cg26605668	12	126018364	TMEM132B	Body	Island	-0.552571	-0.0762087
cg02072400	12	127630550			Island	0.550213	0.0613182
cg26162700	12	128753795	TMEM132C	Body	S_Shore	-0.558334	-0.0608919
cg16970628	12	128796424	TMEM132C	Body		0.60648	0.0534069
cg09163477	12	131190045			S_Shore	0.602235	0.0538013
cg21726551	12	131590460	GPR133	Body		-0.552133	-0.055954
cg01686884	12	131865300				0.57793	0.062814
cg19843457	12	132288611			S_Shelf	0.550461	0.0588739
cg27467358	12	132901800	GALNT9	Body	S_Shore	0.564272	0.0580861
cg27578734	12	132972609			N_Shore	0.522312	0.053072
cg21435101	12	133021135			N_Shore	0.631618	0.0550677
cg07796563	12	133430707	CHFR;CHFR;CHFR;CHFR;CHFR	Body;Body;Body;Body;Body	S_Shore	0.549067	0.0544222
cg11597969	13	19299584			Island	-0.519616	-0.0591515
cg10939579	13	20768309	GJB2	TSS1500	S_Shore	-0.529562	-0.0511852
cg06447424	13	20875743			Island	0.634501	0.0667944
cg19870370	13	21010223	CRYL1	Body	Island	0.570498	0.0578243
cg14456004	13	21872349			Island	0.531597	0.0891122
cg14395298	13	23412250			Island	0.52211	0.0869989
cg01704609	13	24202847	TNFRSF19;TNFRSF19	Body;Body		-0.52363	-0.0582302
cg25418870	13	24267445			N_Shelf	0.559101	0.0586182
cg20353088	13	30643156				0.630012	0.0573889
cg05888037	13	31506270	C13orf26	TSS1500		-0.543152	-0.0549782
cg08089900	13	31773410	B3GALTL	TSS1500	N_Shore	0.677114	0.0551573
cg10654948	13	33788229	STARD13	Body		0.570654	0.116732
cg24969303	13	34216588				-0.553606	-0.066332
cg19409254	13	36431974	MIR548F5;DCLK1	Body;Body		0.597827	0.0612621
cg04415610	13	36432082	MIR548F5;DCLK1	Body;Body		0.582385	0.0775235
cg15617023	13	40113248	LHFP	Body		0.542837	0.0969562
cg22342329	13	40746453			Island	0.652408	0.0646574
cg02121529	13	40746549			Island	0.674548	0.0823701
cg04914930	13	44785481				-0.537583	-0.0540947
cg02535735	13	45045580	TSC22D1	Body		0.534848	0.0919953
cg11570656	13	45149702	TSC22D1	1stExon	N_Shore	0.61978	0.0688955
cg23024102	13	45149706	TSC22D1	1stExon	N_Shore	0.560832	0.0508034
cg04766834	13	45912168	TPT1;SNORA31	Body;TSS1500	N_Shelf	0.652959	0.0738956
cg17920789	13	47152525	LRCH1;LRCH1;LRCH1	Body;Body;Body		0.615048	0.118991
cg25515140	13	48671956			S_Shelf	-0.546947	-0.0545463
cg03295274	13	50190584				0.544463	0.0916887
cg00465247	13	50703477			N_Shore	-0.516043	-0.0523465
cg02158880	13	53174818			S_Shore	0.581783	0.0899326
cg12798311	13	69555907			N_Shelf	0.646933	0.0530549
cg20682236	13	86368096	SLITRK6	3'UTR		0.543911	0.05096
cg11101030	13	93744566				-0.525363	-0.0631981
cg12969533	13	93969707	GPC6	Body		0.609661	0.0615236
cg27586249	13	96086182	CLDN10;CLDN10	1stExon;1stExon	Island	0.725058	0.0661651
cg10547426	13	97641384	OXGR1	5'UTR		0.664878	0.0563398
cg14479139	13	103720052	SLC10A2	TSS1500		-0.524183	-0.0606807
cg22688656	13	109812464	MYO16	Body		0.644727	0.0722681
cg00191629	13	110439004	IRS2	TSS200	Island	0.556011	0.0560613
cg02558625	13	110951418	COL4A1	Body		0.580146	0.0596015
cg04887675	13	110956761	COL4A1	Body	N_Shelf	0.526705	0.0532648
cg22155786	13	110992996	COL4A2	Body		0.558036	0.0689616
cg12573318	13	111040014	COL4A2	Body	S_Shore	0.527667	0.0543245
cg07618759	13	111115558	COL4A2	Body		-0.521425	-0.0849058
cg20852629	13	111957848	ARHGEF7;ARHGEF7	3'UTR;3'UTR		0.521641	0.0522552
cg04793338	13	112332854				0.617474	0.0529638
cg15980707	13	113348722	ATP11A;ATP11A	Body;Body	N_Shore	-0.556984	-0.0738224
cg25101225	13	113705742	MCF2L;MCF2L	Body;Body	Island	0.522304	0.0805425
cg16750275	13	113707929	MCF2L;MCF2L	Body;Body	S_Shelf	0.600409	0.0570826
cg18737473	13	113741605	MCF2L;MCF2L	Body;Body	N_Shore	0.727009	0.0553329
cg17835016	13	113784082	F10	Body	Island	0.621352	0.0608743
cg07642595	13	113952548	LAMP1	Body	S_Shore	0.525958	0.063987
cg11707796	13	114054955			N_Shore	0.532799	0.0673504
cg27662838	14	21510479	RNASE7;RNASE7	1stExon;5'UTR		0.758947	0.0612452
cg20481655	14	22979162				-0.544594	-0.0767158
cg06813554	14	23066769	ABHD4	TSS1500	N_Shore	0.515392	0.073883
cg13067221	14	23449582	JUB	Body	N_Shore	0.554781	0.0756732
cg08020808	14	24977773	CMA1	TSS1500		0.531558	0.0585356
cg21091421	14	34526480			N_Shelf	0.531054	0.0505107
cg15414924	14	36291501			N_Shelf	-0.551316	-0.0546141
cg16441590	14	37153905	SLC25A21;SLC25A21	Body;Body		-0.529359	-0.0621422
cg19651291	14	42091070	LRFN5	5'UTR		0.582925	0.0880967
cg16362173	14	50374131				0.54708	0.111642
ch.14.569218R	14	51107454	SAV1	Body		0.600851	0.0723338
cg14837480	14	51463130	TRIM9;TRIM9	3'UTR;Body		0.518865	0.0706525
cg14286320	14	51897632				-0.548025	-0.0603958
cg08001559	14	52326905	GNG2	TSS200		0.538903	0.0642737
cg21836586	14	55907198	TBPL2	1stExon	Island	0.525594	0.0537316
cg16395911	14	57700568	EXOC5	Body		0.595349	0.0586921
cg13139697	14	60063073	RTN1;RTN1;RTN1	3'UTR;3'UTR;3'UTR		0.521768	0.0508508
cg03049881	14	62158780			N_Shelf	0.579988	0.0530252
cg02938807	14	63785523	GPHB5	TSS1500		-0.553492	-0.0586688
cg25581090	14	65009707	HSPA2;HSPA2	3'UTR;1stExon	S_Shore	0.523843	0.107698
cg16746355	14	65228827	SPTB	Body		0.640137	0.0537134
cg19889634	14	70438900	SMOC1;SMOC1	Body;Body		-0.516245	-0.0546787
cg27025738	14	72006683	SIPA1L1	5'UTR		0.621309	0.103365
cg26215869	14	73384273				-0.523572	-0.0779188
cg14480262	14	73703844	PAPLN	TSS1500	N_Shore	-0.517751	-0.0664686
cg17871910	14	74892541	TMEM90A	5'UTR	Island	0.673231	0.0602953
cg16124934	14	75389480	RPS6KL1	TSS1500	N_Shore	0.558282	0.05788
cg15943584	14	75472643	EIF2B2	Body	S_Shelf	0.575753	0.0520144
cg04224092	14	77247777	VASH1	3'UTR		0.531263	0.0516881
cg26967272	14	78781092				0.624231	0.0558836
cg19755435	14	88473001	GPR65	5'UTR		-0.515865	-0.0642246
cg13679772	14	89933549	FOXN3	5'UTR		-0.55484	-0.0695158
cg21097788	14	93502930	ITPK1;ITPK1;ITPK1	Body;Body;Body		0.516381	0.0557852
cg16426321	14	93507882	ITPK1;ITPK1;ITPK1	Body;Body;Body		0.553257	0.0636318
cg09257735	14	93581049	ITPK1;ITPK1;ITPK1	Body;Body;Body	N_Shore	0.54817	0.0629014
cg23697093	14	95331466			S_Shore	0.516914	0.0599261
cg05093429	14	96129574	TCL6	Body		-0.55803	-0.0871844
cg14473062	14	97202887				0.585224	0.109497
cg18949721	14	99858181				-0.522864	-0.0810187
cg01866805	14	100126741	HHIPL1;HHIPL1	Body;Body	S_Shore	0.622327	0.0665018
cg15984516	14	100680261			N_Shore	0.722838	0.0659826
cg01050273	14	101120705			N_Shore	0.521782	0.0558187
cg26374305	14	101293856	MEG3;MEG3;MEG3	Body;Body;Body	Island	0.532262	0.065543
cg10860578	14	101689815				0.569279	0.0562796
cg15859864	14	101992750			Island	0.652022	0.0520372
cg05176667	14	102029207	DIO3;DIO3	3'UTR;1stExon	Island	0.622572	0.0539328
cg16441068	14	103112066	RCOR1	Body		-0.548795	-0.0567944
cg24779941	14	103524901	CDC42BPB	TSS1500	S_Shore	0.635412	0.0504781
cg18538668	14	103839038				0.561154	0.0515452
cg11717738	14	104193799	ZFYVE21	Body	N_Shore	0.669417	0.0506736
cg21851135	14	104388553	C14orf2;C14orf2	TSS1500;TSS1500	S_Shore	0.646548	0.105319
cg08762734	14	104584573			Island	0.622847	0.0567398
cg18480974	14	104668827				0.588137	0.0712473
cg20279254	14	104758477				0.614897	0.0565021
cg00908381	14	104896758			Island	0.518779	0.065077
cg02137108	14	105106665			Island	0.607393	0.0601574
cg10124993	14	105478712	CDCA4;CDCA4	5'UTR;5'UTR		0.564334	0.0802724
cg16481365	14	105554352			Island	0.519883	0.0582834
cg22811647	14	105748448	BRF1	Body		0.543147	0.0639368
cg10967532	14	105830509	PACS2;PACS2	Body;Body	N_Shore	0.636537	0.0552733
cg19509076	14	105938447			N_Shore	0.614733	0.0840354
cg26326372	14	105946393	CRIP2	3'UTR	S_Shore	0.589454	0.0609945
cg06618474	14	105952171	CRIP1	TSS1500	N_Shore	0.550332	0.052917
cg09370405	14	106834315				0.648795	0.0504082
cg11403739	15	22923741	CYFIP1	5'UTR		0.542321	0.0509122
cg01152488	15	23894273	MAGEL2	TSS1500		-0.531352	-0.0541991
cg21272919	15	25014966			N_Shelf	-0.544786	-0.0530682
cg22491305	15	25068564	SNRPN;SNRPN;SNRPN	TSS1500;TSS1500;TSS1500		0.77233	0.0719236
cg26582085	15	25225929	PAR-SN;SNORD107	TSS1500;TSS1500		0.602631	0.0605842
cg05894557	15	25227036	PAR-SN;SNORD107	TSS200;TSS200		-0.532155	-0.0543858
cg04200704	15	25486871	SNORD115-39	TSS200		0.541743	0.0503515
cg21857098	15	25638137	UBE3A;UBE3A;UBE3A	Body;Body;Body		0.697476	0.0691356
cg18176210	15	25687452			S_Shelf	-0.527246	-0.0564319
cg18707501	15	26860777	GABRB3;GABRB3	Body;Body		0.519381	0.0691316
cg08460080	15	27215448	GABRG3	TSS1500	N_Shore	0.669477	0.0604468
cg17940113	15	27790720			S_Shelf	-0.523481	-0.06319
cg07138793	15	28148330	OCA2	Body	Island	0.643496	0.0604286
cg00232832	15	30163660				0.527695	0.100223
cg04635635	15	30163726				0.625078	0.0969249
cg23256343	15	30163825				0.544797	0.132725
cg25405922	15	33006030			N_Shelf	-0.534948	-0.0596155
cg12485185	15	34782820			N_Shelf	0.609259	0.0543383
cg02377544	15	37388359	MEIS2;MEIS2;MEIS2;MEIS2;MEIS2;MEIS2;MEIS2	Body;Body;Body;Body;Body;Body;Body	N_Shore	-0.535967	-0.0907038
cg13181164	15	37388828	MEIS2;MEIS2;MEIS2;MEIS2;MEIS2;MEIS2;MEIS2	Body;Body;Body;Body;Body;Body;Body	N_Shore	-0.527912	-0.135262
cg00398764	15	37402637			N_Shore	0.514277	0.0818783
cg23089272	15	39985431	FSIP1	Body		-0.534689	-0.0770499
cg20588193	15	40122259	GPR176	Body		0.601289	0.0700368
cg12298222	15	40799212			N_Shore	0.528262	0.0510536
cg21580007	15	41028734	FAM82A2	3'UTR		0.594382	0.0643097
cg11323828	15	41230578	DLL4	3'UTR	S_Shore	0.604453	0.0647901
cg23479056	15	41276147	INO80	Body		0.555952	0.0680629
cg21598047	15	41409215	INO80	TSS1500	S_Shore	0.677602	0.0574423
cg04773262	15	43210848	TTBK2	5'UTR	N_Shore	0.525504	0.0510072
cg23701314	15	43387679	UBR1	Body		0.568569	0.0926402
cg27481594	15	43623282	ADAL;LCMT2;ADAL	5'UTR;TSS1500;5'UTR	S_Shore	0.526691	0.0658999
cg03764027	15	62530766				0.747891	0.0520694
cg09940355	15	62929234				-0.517773	-0.0559442
cg13474370	15	65068885	RBPMS2	TSS1500	S_Shore	0.555814	0.0889463
cg16066797	15	65341736	OSTBETA	5'UTR		0.623395	0.0723944
cg18376860	15	65369137	LOC390594	TSS200	Island	0.514865	0.0881596
cg19440115	15	67342010				0.524927	0.0672731
cg24961286	15	67361773	SMAD3	Body	S_Shelf	-0.537709	-0.0528234
cg00656860	15	68116607	LBXCOR1	TSS1500	Island	0.596504	0.0650387
cg23793686	15	68133972			S_Shore	0.606578	0.0882814
cg26664528	15	69327013	MIR548H4;NOX5	Body;Body	S_Shore	-0.531257	-0.076685
cg24753094	15	71890066	THSD4	Body		0.734257	0.0944103
cg16540262	15	72883661				0.607539	0.0924733
cg15805998	15	74266972				-0.517156	-0.0602196
cg08036502	15	74420511	LOC283731;ISLR2;ISLR2	Body;TSS1500;TSS1500	Island	0.618357	0.0703883
cg01568668	15	74420796	LOC283731;ISLR2;ISLR2	Body;TSS1500;TSS1500	Island	0.608237	0.0673015
cg05547902	15	74421523	LOC283731;ISLR2;ISLR2;ISLR2;ISLR2	Body;TSS1500;TSS200;TSS1500;TSS1500	Island	0.586244	0.0614867
cg25828462	15	74421531	LOC283731;ISLR2;ISLR2;ISLR2;ISLR2	Body;TSS1500;TSS200;TSS1500;TSS1500	Island	0.606391	0.0557011
cg00781110	15	74421535	LOC283731;ISLR2;ISLR2;ISLR2;ISLR2	Body;TSS1500;TSS200;TSS1500;TSS1500	Island	0.665051	0.100543
cg07917269	15	74421584	LOC283731;ISLR2;ISLR2;ISLR2;ISLR2	Body;TSS1500;TSS200;TSS1500;TSS1500	Island	0.614919	0.0640857
cg04920649	15	74421635	LOC283731;ISLR2;ISLR2;ISLR2;ISLR2	TSS200;TSS1500;TSS200;TSS1500;TSS1500	Island	0.558297	0.0504694
cg10988673	15	74423898	ISLR2;ISLR2;ISLR2;ISLR2	5'UTR;5'UTR;5'UTR;5'UTR	N_Shore	0.582411	0.0773963
cg18011253	15	74424054	ISLR2;ISLR2;ISLR2;ISLR2	5'UTR;5'UTR;5'UTR;5'UTR	N_Shore	0.744606	0.0767476
cg25666233	15	74424975	ISLR2;ISLR2;ISLR2;ISLR2	5'UTR;5'UTR;5'UTR;5'UTR	N_Shore	0.594704	0.0871972
cg19470379	15	74425092	ISLR2;ISLR2;ISLR2;ISLR2	5'UTR;5'UTR;5'UTR;5'UTR	Island	0.608617	0.0894647
cg01178680	15	74425552	ISLR2;ISLR2;ISLR2;ISLR2	Body;Body;Body;Body	Island	0.515226	0.0643909
cg27552679	15	74425757	ISLR2;ISLR2;ISLR2;ISLR2	Body;Body;Body;Body	Island	0.552287	0.111394
cg13242000	15	74426086	ISLR2;ISLR2;ISLR2;ISLR2	Body;Body;Body;Body	Island	0.56648	0.0704538
cg03689324	15	74426925	ISLR2;ISLR2;ISLR2;ISLR2	Body;Body;Body;Body	Island	0.575405	0.0633024
cg13619522	15	75095171	CSK;CSK	3'UTR;3'UTR	N_Shore	0.52573	0.162486
cg20237920	15	76225808	FBXO22OS;FBXO22	TSS1500;3'UTR		0.620964	0.0990592
cg18391514	15	77222517	RCN2	TSS1500	N_Shore	0.532781	0.0683526
cg11829253	15	77320787	PSTPIP1	Body	S_Shore	0.539315	0.0560104
cg10317111	15	77350049	TSPAN3;TSPAN3;TSPAN3	Body;Body;Body		0.530714	0.0664842
cg08316831	15	77749559	HMG20A	5'UTR		0.739611	0.0736072
cg08317694	15	78632144	CRABP1	TSS1500	N_Shore	0.546861	0.0758972
cg02276974	15	78634235	CRABP1	Body	S_Shore	0.645089	0.0841673
cg26166433	15	78937416			S_Shelf	0.521513	0.0510596
cg20059407	15	79234318	CTSH;CTSH	Body;Body	N_Shelf	0.538986	0.0547467
cg18753337	15	80206998	ST20;ST20;ST20	5'UTR;5'UTR;1stExon		-0.518568	-0.0616879
cg03340215	15	83315615	CPEB1	Body	Island	0.596838	0.0556443
cg16495212	15	83317306	CPEB1	TSS1500	Island	0.536519	0.0509531
cg01691377	15	85212822	SEC11A	3'UTR		0.54049	0.0898516
cg02311794	15	86302971	KLHL25	3'UTR	S_Shore	0.55089	0.0514531
cg13145293	15	89090195	DET1;DET1;DET1	TSS1500;TSS1500;TSS1500		0.673718	0.054204
cg25156843	15	89646224	ABHD2;ABHD2	5'UTR;5'UTR		0.517155	0.0887229
cg00089162	15	89682168	ABHD2;ABHD2	Body;Body		0.646293	0.118502
cg09926562	15	89812172	FANCI;FANCI	Body;Body		0.567158	0.0948505
cg12598235	15	89921182	LOC254559	TSS200	Island	0.577986	0.0747814
cg26677406	15	92580100	SLCO3A1;SLCO3A1	Body;Body		0.600641	0.0581471
cg24135645	15	95403291			S_Shelf	-0.557116	-0.0543286
cg17221377	15	101389272			N_Shore	0.610782	0.0532677
cg09465703	16	733842	JMJD8	Body	Island	0.72508	0.0590902
cg12981843	16	779218	HAGHL;HAGHL	Body;3'UTR	Island	0.703487	0.0576699
cg19605644	16	945558	LMF1	Body	Island	0.667519	0.0580216
cg05520409	16	1030619	SOX8	TSS1500	Island	0.551841	0.0695382
cg11375102	16	1583810	IFT140;TMEM204	Body;TSS1500	Island	0.608422	0.0556161
cg06602086	16	1583883	IFT140;TMEM204	Body;TSS1500	Island	0.5839	0.118713
cg00463982	16	1583984	IFT140;TMEM204	Body;TSS1500	Island	0.56811	0.0881112
cg16463165	16	2374474	ABCA3	Body		0.57552	0.0511089
cg06753684	16	2875375				0.517994	0.0517907
cg27625401	16	3148536				0.521046	0.0612889
cg27203983	16	3265396	OR1F2P	TSS200		-0.514395	-0.0596061
cg02875253	16	3314612			Island	0.530681	0.0518013
cg08402498	16	3912955	CREBBP;CREBBP	Body;Body		0.533811	0.0710312
cg06578342	16	4349215				0.585298	0.0633538
cg12486287	16	4421643	VASN;CORO7	TSS1500;Body	Island	0.633601	0.0693595
cg00849365	16	5074999	NAGPA	3'UTR		-0.549981	-0.0539817
cg19378133	16	6068835	A2BP1;A2BP1	TSS1500;TSS1500	N_Shore	0.547089	0.0637435
cg16631088	16	15528133	C16orf45	TSS200	N_Shore	0.517418	0.086316
cg01332683	16	16190393	ABCC1;ABCC1;ABCC1;ABCC1;ABCC1	Body;Body;Body;Body;Body		0.521529	0.0527435
cg01478482	16	21168523	DNAH3;TMEM159	Body;TSS1500	N_Shore	0.673442	0.0539723
cg05143364	16	21363309				0.576813	0.0661848
cg07013032	16	23074005	USP31	3'UTR		0.583058	0.0516869
cg16592223	16	29144962				-0.525073	-0.0518322
cg02050232	16	29296614			Island	0.569011	0.0805707
cg27220660	16	29820429	MAZ;MAZ	Body;Body	S_Shore	0.532504	0.0540428
cg04541077	16	30003161	TAOK2	3'UTR	N_Shelf	0.56409	0.0885128
cg04502620	16	30020843	DOC2A	Body	N_Shore	0.535796	0.0536962
cg08592890	16	30907246	CTF1;CTF1	TSS1500;TSS1500	S_Shore	0.570296	0.0626549
cg00605988	16	31548698			N_Shore	0.546048	0.052092
cg03405560	16	31884740	ZNF267	TSS1500	N_Shore	0.760684	0.0741584
cg17334646	16	32127659			Island	0.568976	0.0544849
cg09919392	16	34809677			Island	0.737986	0.0552549
cg07839208	16	48596443	N4BP1	Body		0.61092	0.119686
cg16450200	16	50099606	HEATR3	TSS1500	N_Shore	0.558915	0.058178
cg10113194	16	51148403			S_Shore	0.540213	0.0633636
cg00582524	16	51184392	SALL1;SALL1;SALL1	Body;5'UTR;1stExon	Island	0.619492	0.0778401
cg03205252	16	51187536			Island	0.549817	0.0728817
cg09234672	16	51187750			Island	0.544063	0.0963158
cg02305289	16	51578996				0.564254	0.150624
cg02709321	16	52581551	TOX3;TOX3	5'UTR;TSS1500	Island	0.568234	0.0505644
cg06434738	16	54115019	FTO	Body		0.61447	0.0777228
cg27295963	16	56622951	MT3	TSS1500	N_Shore	0.570147	0.0502118
cg06120945	16	56622960	MT3	TSS1500	N_Shore	0.607888	0.0635086
cg10638827	16	56665855	MT1M	TSS1500	N_Shore	0.561243	0.0549323
cg06576192	16	56782670	NUP93	Body		0.72697	0.0635655
cg26624021	16	56995739	CETP	TSS200		-0.53634	-0.054026
cg26955845	16	57680131	GPR56;GPR56;GPR56;GPR56;GPR56;GPR56;GPR56;GPR56	5'UTR;5'UTR;5'UTR;5'UTR;5'UTR;5'UTR;5'UTR;5'UTR		0.52532	0.0569994
cg08688501	16	57713476	GPR97	Body		0.629035	0.0586631
cg27208052	16	58058642	MMP15	TSS1500	N_Shore	0.605763	0.0548741
cg05150224	16	58587227	CNOT1;CNOT1	Body;Body		0.515088	0.0646056
cg00313099	16	64479729				-0.547345	-0.0830298
cg04977618	16	65149083	CDH11	5'UTR		0.55708	0.101625
cg06279276	16	67184164	B3GNT9	Body	Island	0.551912	0.0580031
cg07983330	16	67285608	SLC9A5	Body	S_Shelf	0.557699	0.0534287
cg07469744	16	67695950	PARD6A;ACD;ACD;PARD6A;ACD	Body;TSS1500;TSS1500;Body;TSS1500	S_Shore	0.690488	0.0582361
cg04202511	16	68117991	NFATC3;NFATC3;NFATC3;NFATC3	TSS1500;TSS1500;TSS1500;TSS1500	N_Shore	0.545171	0.0623307
cg26929355	16	69962827	WWP2;WWP2	Body;5'UTR		0.585798	0.0748018
cg10415570	16	73053779	ZFHX3;ZFHX3	5'UTR;5'UTR		0.681066	0.122196
cg27262054	16	73067525	ZFHX3;ZFHX3	5'UTR;5'UTR		0.570818	0.0769829
cg10162659	16	73068480	ZFHX3;ZFHX3	5'UTR;5'UTR		0.602874	0.067484
cg06618356	16	73097364			S_Shore	0.602681	0.0919766
cg01451101	16	73099565			N_Shore	0.523705	0.150351
cg05630943	16	76521159	CNTNAP4;CNTNAP4	Body;Body		0.655727	0.064672
cg17104388	16	76668836			Island	-0.517417	-0.0557415
cg07674304	16	78585546	WWOX	Body		0.530095	0.0834724
cg26700469	16	79155427	WWOX	Body		0.619632	0.0596703
cg16809762	16	81327958				0.5364	0.0574644
cg07918374	16	82182319	MPHOSPH6	3'UTR		0.602114	0.0503162
cg01880569	16	82660328	CDH13	TSS1500	N_Shore	0.533585	0.0706214
cg27088726	16	83171155	CDH13	Body		-0.526912	-0.0714019
cg21405799	16	84002843	NECAB2	Body	Island	0.597962	0.0622983
cg03312856	16	84219629	TAF1C;TAF1C	5'UTR;5'UTR	N_Shore	0.567729	0.0938806
cg17561452	16	84224707	ADAD2;ADAD2	TSS200;TSS200	N_Shore	0.546404	0.0502291
cg07141055	16	84328127	WFDC1	TSS1500	N_Shore	0.593746	0.0550066
cg09904140	16	84328208	WFDC1	TSS200	N_Shore	0.603127	0.0636037
cg04832450	16	84487078	ATP2C2	Body		0.567923	0.0939546
cg03296797	16	84870066	CRISPLD2	5'UTR		0.523389	0.0628426
cg00835825	16	85608058				0.538015	0.063901
cg06941638	16	85744228	C16orf74	Body	S_Shore	0.656874	0.0547652
cg07989221	16	86231948				0.547829	0.0709236
cg10454127	16	86386091				0.612889	0.0616632
cg04546186	16	86555150				-0.531262	-0.0620472
cg00584450	16	86612312	FOXL1;FOXL1	1stExon;5'UTR	Island	0.549643	0.0745842
cg06995715	16	86612590	FOXL1	1stExon	Island	0.632337	0.0738414
cg11165158	16	86613094	FOXL1	1stExon	Island	0.579708	0.05449
cg01707391	16	86630430				-0.537156	-0.0810086
cg05457730	16	86795490				0.534845	0.0800563
cg03240511	16	87979202				0.563253	0.0516544
cg04338025	16	88150200			N_Shelf	0.521072	0.0539785
cg27477884	16	88332575				0.617362	0.0589021
cg05445221	16	88512529			Island	0.578495	0.0600866
cg09308897	16	88910352	GALNS	Body	S_Shore	0.569999	0.0522293
cg08688816	16	88947068	CBFA2T3;CBFA2T3	Body;Body	N_Shore	0.515244	0.0691319
cg03971344	16	89349124	ANKRD11	Body	S_Shore	0.541922	0.0592414
cg08417142	16	89439771	ANKRD11	5'UTR	S_Shore	0.557969	0.0707918
cg08627397	16	89984028	MC1R	TSS1500	N_Shore	0.547124	0.0647372
cg24871089	17	184131	RPH3AL	5'UTR	N_Shore	0.532409	0.0769576
cg26041076	17	236249			S_Shore	0.622327	0.0605123
cg06373723	17	412925				0.55129	0.0877002
cg10024094	17	909982	ABR;ABR;ABR	Body;Body;Body	Island	0.589295	0.0518651
cg26389281	17	915978	ABR;ABR;ABR	Body;Body;Body	Island	0.640343	0.0520158
cg18700329	17	1124191				0.58823	0.0725782
cg26921881	17	1819914				0.607189	0.0809697
cg05945782	17	1954986	MIR212	TSS1500	Island	0.571171	0.0560259
cg16002660	17	2310278	LOC284009	Body		0.522807	0.0655336
cg16810621	17	3290164			S_Shore	-0.52162	-0.0542827
cg17900689	17	4649262	ZMYND15;ZMYND15	Body;Body		0.632183	0.102282
cg12331425	17	4854391	ENO3;ENO3;ENO3;ENO3	1stExon;5'UTR;5'UTR;1stExon	S_Shore	0.663565	0.0690205
cg01120173	17	5019669	ZNF232	5'UTR	Island	0.664368	0.0869546
cg16558432	17	5403805	LOC728392;LOC728392	1stExon;3'UTR	Island	0.567866	0.0546099
cg01433610	17	5403879	LOC728392;LOC728392	1stExon;3'UTR	Island	0.57273	0.107957
cg08554115	17	5403907	LOC728392;LOC728392	1stExon;3'UTR	Island	0.585709	0.0561099
cg05657792	17	6899758	ALOX12	Body	Island	0.566089	0.0553979
cg14018648	17	7083015	ASGR1	TSS200		0.747433	0.0525594
cg02021641	17	7758692	TMEM88	Body	Island	0.564953	0.0698728
cg04560284	17	8302410	RNF222	TSS1500		0.524107	0.0502599
cg04862002	17	9074365	NTN1	Body		-0.525458	-0.0530102
cg10752190	17	9604414	USP43	Body		-0.557326	-0.0750156
cg19029285	17	13969450			N_Shelf	-0.521648	-0.066079
cg05091736	17	14942129				-0.515023	-0.0518992
cg03030426	17	15183229				-0.529888	-0.0503069
cg01443020	17	15653096			Island	0.698199	0.0711744
cg27615938	17	16344574	NCRNA00188;NCRNA00188;NCRNA00188;NCRNA00188;NCRNA00188;NCRNA00188;NCRNA00188;NCRNA00188;NCRNA00188;NCRNA00188;NCRNA00188;NCRNA00188;NCRNA00188;NCRNA00188;NCRNA00188;NCRNA00188;NCRNA00188;NCRNA00188;SNORD65;NCRNA00188;NCRNA00188;NCRNA00188;NCRNA00188	Body;Body;Body;Body;Body;Body;Body;Body;Body;Body;Body;Body;Body;Body;Body;Body;Body;Body;Body;Body;Body;Body;Body	S_Shore	0.635353	0.0793723
cg09658183	17	18139506	LLGL1	Body		0.633014	0.0527602
cg01411725	17	18646832	FBXW10	TSS1500		0.563848	0.0525524
cg04568592	17	19771360	ULK2;ULK2	TSS200;TSS200	Island	0.635857	0.0629784
cg26917540	17	19771364	ULK2;ULK2	TSS200;TSS200	Island	0.518563	0.0595695
cg08680693	17	21077675	DHRS7B	Body		0.564211	0.0924966
cg01166759	17	21934487			N_Shore	0.536674	0.0740867
cg10782236	17	25641294				0.566212	0.0527888
cg11333454	17	26609296	FLJ40504	Body		-0.550936	-0.0652
cg09479241	17	27052676	TLCD1;TLCD1	Body;Body	N_Shore	0.56477	0.0529643
cg06957310	17	29283870	ADAP2	Body		0.547812	0.0539071
cg26284483	17	30184997	C17orf79	Body	N_Shore	0.584891	0.0564314
cg07895132	17	33825172	SLFN12L	Body		0.598031	0.112167
cg27488674	17	34134865			N_Shore	0.528693	0.0579844
cg07375836	17	35717813	ACACA;ACACA	5'UTR;Body	S_Shore	-0.530744	-0.0709069
cg12610859	17	37822780	TCAP	3'UTR	N_Shore	0.567765	0.0757341
cg09639931	17	38024394	ZPBP2;ZPBP2	TSS200;TSS200	Island	0.63282	0.0617211
cg07202110	17	38421186	WIPF2	Body		0.587662	0.0519521
cg25362050	17	38470900	RARA	5'UTR	N_Shelf	0.51845	0.0702613
cg18314885	17	38566895	TOP2A	Body		0.536822	0.0822569
cg01311170	17	39169407				0.640949	0.0580529
cg24280483	17	39192477	KRTAP1-3	TSS1500		0.533986	0.050641
cg08089518	17	39941714	JUP;JUP	5'UTR;5'UTR	N_Shore	0.626023	0.0722633
cg25067162	17	41277974	BRCA1;NBR2;BRCA1;BRCA1;BRCA1;BRCA1	TSS1500;Body;TSS1500;TSS1500;TSS1500;TSS1500	N_Shore	0.614219	0.0610572
cg22969524	17	41909716	MPP3;MPP3	5'UTR;Body	N_Shore	0.521279	0.0818198
cg19163395	17	42164433	HDAC5;HDAC5	Body;Body		0.589628	0.0925825
cg03504005	17	42755130	CCDC43;CCDC43	3'UTR;3'UTR		0.600112	0.109822
cg15770702	17	43384845	MAP3K14	5'UTR		-0.551818	-0.0525585
cg11189268	17	43483453	ARHGAP27;ARHGAP27	TSS200;5'UTR	Island	0.518875	0.0643472
cg09039782	17	43662154			Island	0.566712	0.0631541
cg23008871	17	45949743			Island	0.55461	0.0803914
cg25255850	17	46625332			N_Shelf	0.594682	0.0566981
cg09952002	17	46640774	HOXB3	5'UTR	N_Shore	0.552022	0.0513646
cg01593673	17	46648014	HOXB3	5'UTR		0.573654	0.072073
cg00842549	17	46651920	HOXB3	TSS200	N_Shelf	0.517027	0.0789838
cg08125539	17	47079959	IGF2BP1;IGF2BP1	Body;Body	S_Shelf	-0.514529	-0.0508904
cg00441918	17	47113407	IGF2BP1;IGF2BP1	Body;Body	Island	0.56376	0.0631886
cg14136186	17	49242821	NME2;NME2;NME2;NME1-NME2;NME2	TSS200;TSS1500;TSS1500;Body;TSS1500	N_Shore	0.552278	0.0643337
cg13989295	17	57187728	SKA2;SKA2	3'UTR;3'UTR	S_Shelf	0.651463	0.0502525
cg06071746	17	57297518	GDPD1;GDPD1;GDPD1	TSS1500;TSS1500;TSS1500	N_Shore	0.547162	0.0539865
cg12482375	17	57759999	CLTC	Body		0.742321	0.0524968
cg18743730	17	58226981	CA4	TSS1500	N_Shore	0.561675	0.0599828
cg25903783	17	59475486			Island	0.641635	0.0558038
cg17286983	17	60994324				-0.514641	-0.0629198
cg01720033	17	62777744	LOC146880;LOC146880	Body;TSS200	Island	0.610017	0.0822266
cg13717446	17	62777761	LOC146880;LOC146880	Body;TSS200	Island	0.549672	0.0571897
cg16561266	17	62777777	LOC146880;LOC146880	Body;TSS200	Island	0.61313	0.0574742
cg14778914	17	66289482	ARSG	5'UTR	S_Shore	0.525186	0.0650647
cg08850641	17	66818270				0.552602	0.0709874
cg03805929	17	67313131	ABCA5;ABCA5	5'UTR;TSS1500		0.55507	0.0527393
cg05508455	17	67542788				0.588077	0.0674229
cg17746031	17	68131572	KCNJ16;KCNJ16;KCNJ16	3'UTR;3'UTR;3'UTR		0.615812	0.125012
cg09696465	17	70934769	SLC39A11;SLC39A11	Body;Body		0.642415	0.0865031
cg19328816	17	71222748	FAM104A;FAM104A	Body;Body		0.649729	0.0522331
cg19078067	17	71586227	SDK2	Body		0.597122	0.0605755
cg10804726	17	72270433	DNAI2;DNAI2	1stExon;5'UTR	Island	0.60809	0.0662535
cg04056757	17	73361703	GRB2;GRB2	Body;Body		0.598726	0.0569455
cg00670942	17	74836683				0.625433	0.075832
cg04661929	17	75320035	SEPT9;SEPT9;SEPT9	5'UTR;Body;Body		0.533445	0.0571795
cg05360714	17	75543046				0.546682	0.0735472
cg09413013	17	76137024	TMC8	Body	Island	0.559615	0.0509376
cg24768595	17	76677111	CYTH1;CYTH1	Body;Body		0.539874	0.108554
cg03250870	17	77311812	HRNBP3	5'UTR		0.534974	0.0554464
cg00014830	17	77765733			Island	0.720526	0.0512998
cg00350362	17	78374123	LOC100294362	Body		0.682542	0.0525756
cg22636722	17	78865263	RPTOR;RPTOR	Body;Body	S_Shore	0.607361	0.0585158
cg08128486	17	78957507			S_Shelf	0.552853	0.0530734
cg23261327	17	79075866	BAIAP2;BAIAP2;BAIAP2;BAIAP2	Body;Body;Body;Body	N_Shore	0.524004	0.0670123
cg12100721	17	79316639			Island	0.654868	0.0941712
cg00036408	17	79316841			Island	0.732546	0.0621026
cg12846139	17	79372242	BAHCC1	TSS1500	Island	0.641997	0.103124
cg22230229	17	79372254	BAHCC1	TSS1500	Island	0.614079	0.0933722
cg22149184	17	79372515	BAHCC1	TSS1500	Island	0.614795	0.0771868
cg02500691	17	79476186			N_Shelf	0.583049	0.0604662
cg10954938	17	79532023	NPLOC4	Body		0.521224	0.0899572
cg23664708	17	80196903	SLC16A3;SLC16A3;SLC16A3	3'UTR;3'UTR;3'UTR	S_Shore	0.519639	0.0535607
cg09977800	17	80477464	FOXK2	TSS200	Island	0.551185	0.0537235
cg22516137	17	80657589	RAB40B	TSS1500	S_Shore	0.584976	0.0525347
cg08697732	17	81014091			N_Shore	0.565747	0.062686
cg12995090	18	8367691	LOC100192426;PTPRM;PTPRM	TSS1500;Body;Body	S_Shore	0.605004	0.0595429
cg07392482	18	10524910	NAPG	TSS1500	N_Shore	0.517199	0.0719856
cg19830372	18	22006089	IMPACT	TSS1500	N_Shore	0.57483	0.071362
cg13199010	18	29340919	MCART2	TSS200		0.603042	0.0657399
cg26125366	18	31806577			S_Shore	-0.530327	-0.0875584
cg06338499	18	34854300	BRUNOL4;BRUNOL4;BRUNOL4;BRUNOL4	Body;Body;Body;Body	Island	0.698618	0.0590841
cg14462017	18	40853833	SYT4	Body		-0.518474	-0.0558226
cg01016092	18	43305784	SLC14A1;SLC14A1;SLC14A1;SLC14A1	5'UTR;5'UTR;TSS1500;5'UTR		0.578948	0.0621252
cg17334103	18	48352033	MRO	TSS1500		0.66105	0.0501883
cg24270629	18	50823537	DCC	Body		0.519924	0.0691749
cg15089705	18	53446784			N_Shore	0.618288	0.0580615
cg03614193	18	55021542	ST8SIA3	Body	Island	0.620909	0.0531936
cg26211724	18	57636670			Island	0.528792	0.0655573
cg06282189	18	67735875	RTTN	Body		-0.557349	-0.0514996
cg07390210	18	74961196	GALR1	TSS1500	N_Shore	0.821895	0.0685509
cg03768175	18	76615402			N_Shore	-0.533962	-0.0502381
cg15704408	18	77245548	NFATC1;NFATC1;NFATC1;NFATC1	Body;Body;Body;Body	N_Shore	0.516031	0.0551312
cg06430102	19	1151960	SBNO2	Body	N_Shore	0.68589	0.0704
cg09506661	19	1152022	SBNO2	Body	Island	0.763189	0.0856631
cg22560193	19	1465962	APC2	Body	Island	0.580145	0.0514806
cg06996175	19	2546877	GNG7	5'UTR	Island	0.515731	0.052618
cg04691252	19	2861954			S_Shelf	0.545806	0.0947919
cg15148078	19	3480561	C19orf77	TSS200	N_Shore	0.546012	0.0597469
cg00283046	19	3942223	ITGB1BP3	Body	Island	0.547618	0.05007
cg03327343	19	4966346			N_Shelf	-0.523711	-0.057566
cg03658337	19	6166119	ACSBG2	Body		0.522064	0.0639122
cg24476033	19	6710658	C3	Body	Island	0.648832	0.0871921
cg04601383	19	6713459	C3	Body	S_Shelf	0.649581	0.0557847
cg05250458	19	9473565	ZNF177	TSS200	N_Shore	0.761512	0.0570478
cg22328895	19	11498028			S_Shelf	-0.531849	-0.0625291
cg09772831	19	12175160	ZNF844	TSS1500	N_Shore	0.51531	0.0533693
cg10384482	19	12941353	RTBDN;RTBDN	Body;TSS200	N_Shore	0.702417	0.0545855
cg02097309	19	13266390			Island	0.525643	0.0622804
cg04689023	19	13266516			Island	0.537222	0.06628
cg22084460	19	13348050	CACNA1A;CACNA1A	Body;Body	S_Shore	0.585853	0.521887
cg08026852	19	14087383	RFX1	Body	N_Shelf	0.590565	0.121218
cg05555515	19	14170785	PALM3	TSS1500	S_Shelf	0.62029	0.0596648
cg20655792	19	14516815	CD97;CD97;CD97	Body;Body;Body	Island	0.575168	0.0700131
cg06893491	19	14675165	TECR	Body	N_Shore	0.519545	0.0644991
cg01100521	19	15132692	CCDC105	Body	Island	0.557644	0.0618417
cg20712669	19	15308502	NOTCH3	Body	S_Shore	0.555998	0.0511281
cg06650786	19	15312129	NOTCH3	TSS1500	S_Shore	0.535905	0.0545848
cg04743066	19	15619078	CYP4F22	TSS1500	N_Shore	0.61071	0.0535487
cg25595319	19	16143244	FLJ25328	TSS1500		-0.556386	-0.0520652
cg11588903	19	17208493	MYO9B;MYO9B	5'UTR;5'UTR	N_Shelf	0.536378	0.0534725
cg15822394	19	17877733	FCHO1;FCHO1;FCHO1;FCHO1	Body;Body;Body;Body	Island	0.59458	0.06138
cg10790698	19	18539756	SSBP4;SSBP4	Body;Body	N_Shore	0.643242	0.0651159
cg13331354	19	18539841	SSBP4;SSBP4	Body;Body	Island	0.599921	0.105552
cg18547371	19	18539843	SSBP4;SSBP4	Body;Body	Island	0.539978	0.0711912
cg07561894	19	18540208	SSBP4;SSBP4	Body;Body	Island	0.687995	0.112581
cg20556517	19	18540330	SSBP4;SSBP4	Body;Body	Island	0.5202	0.0670684
cg15784332	19	18902172	COMP	TSS200	Island	0.556237	0.0592715
cg19256094	19	18980744	GDF1;LASS1	Body;3'UTR	Island	0.692728	0.0637845
cg25267487	19	29217858			N_Shore	0.58676	0.0524382
cg10812466	19	32718114			S_Shelf	0.533125	0.0706595
cg26813693	19	32836297	ZNF507;ZNF507	TSS1500;TSS1500	N_Shore	0.553937	0.0622191
cg06943561	19	35085557	SCGBL	TSS200		-0.523029	-0.0635636
cg24324903	19	35629275	FXYD1;FXYD1	TSS1500;TSS1500	N_Shelf	0.569559	0.0613816
cg17540545	19	35630355	FXYD1;FXYD1	5'UTR;TSS200	N_Shelf	0.534706	0.055937
cg27471755	19	35842445	FFAR1;FFAR1	5'UTR;1stExon	Island	0.549715	0.0635454
cg19903766	19	36049672	ATP4A	Body	Island	0.624796	0.0570491
cg01607441	19	36054625	ATP4A	TSS200		0.557735	0.052025
cg04628320	19	36604588	TBCB	TSS1500	Island	0.546632	0.0615942
cg12024906	19	37825679	HKR1;HKR1	1stExon;5'UTR	Island	0.52548	0.0555847
cg00880452	19	39694617	SYCN	1stExon	Island	0.575018	0.0519046
cg15843278	19	41510037	CYP2B6	Body		-0.52541	-0.0508306
cg19399653	19	43085416	CEACAM8	3'UTR		0.611422	0.0751875
cg22159528	19	44039727	ZNF575	Body	Island	0.542419	0.0681016
cg10830889	19	44668862	ZNF226;ZNF226;ZNF226;ZNF226;ZNF226	TSS1500;TSS1500;TSS1500;TSS1500;TSS1500		0.765595	0.0512761
cg20444256	19	45826341	CKM	TSS1500	N_Shore	0.53075	0.05096
cg11822964	19	47129337	PTGIR	TSS1500	S_Shore	0.546368	0.0635669
cg22676212	19	47910108	MEIS3;MEIS3	Body;Body	Island	0.784021	0.0878564
cg11328253	19	47969454	SLC8A2	Body	Island	0.558351	0.0521303
cg09243824	19	48217675	EHD2	5'UTR	S_Shore	0.568032	0.0684077
cg13974464	19	49224165	MAMSTR;RASIP1	TSS1500;Body	Island	0.553411	0.0859325
cg17292758	19	49636594	PPFIA3	Body	Island	0.570296	0.0687318
cg21697944	19	49658797	HRC	TSS200	N_Shelf	0.584048	0.0613756
cg17583504	19	49669542	TRPM4	Body	Island	0.578439	0.0571605
cg21486694	19	49957559	ALDH16A1;ALDH16A1	Body;Body	S_Shore	-0.521752	-0.0571934
cg08183141	19	50706737	MYH14;MYH14;MYH14	TSS200;TSS200;TSS200	Island	0.537487	0.0520507
cg03357547	19	51165207	SHANK1	3'UTR	N_Shore	0.697841	0.0539723
cg15030465	19	51400352	KLKP1	TSS1500		0.728215	0.0690151
cg22898362	19	51506358	KLK9;KLK8;KLK8;KLK8;KLK8	3'UTR;TSS1500;TSS1500;TSS1500;TSS1500	Island	0.613774	0.0642756
cg01718065	19	51774429			Island	0.533439	0.0548092
cg03562414	19	52391078	ZNF577;ZNF577;ZNF577	Body;5'UTR;5'UTR	Island	0.53361	0.0586849
cg11791507	19	53771286	VN1R4	TSS1500		0.530612	0.0771201
cg03499639	19	54041856	ZNF331;ZNF331	5'UTR;5'UTR	Island	0.735455	0.0666691
cg10021364	19	54369015	MYADM	TSS1500	N_Shore	0.699792	0.062728
cg08302480	19	54369133	MYADM	TSS1500	N_Shore	0.618848	0.0584339
cg18682380	19	54975263	LENG9	TSS1500	Island	-0.525325	-0.090038
cg10968958	19	55494485	NLRP2	Body	Island	-0.554688	-0.0563826
cg10135753	19	55817121	BRSK1	Body	S_Shore	0.749393	0.0584808
cg26792894	19	55960947			N_Shore	0.586976	0.0559716
cg22563390	19	55973338	ISOC2;ISOC2;ISOC2	TSS1500;TSS1500;TSS1500	Island	-0.551419	-0.0505585
cg24170248	19	56015067	SSC5D	Body	Island	0.656721	0.0661931
cg14300637	19	56742355			S_Shelf	0.609883	0.0712678
cg21728840	19	57829009			Island	0.571274	0.05761
cg06636625	19	57923662	ZNF17	Body	S_Shore	0.633547	0.0630749
cg04752716	19	58728865			S_Shore	0.639553	0.062651
cg03626579	19	58868858	ZNF497	Body	Island	0.541328	0.0643565
cg06524264	20	259925	C20orf96	Body	Island	0.579813	0.0700219
cg11195933	20	2276526	TGM3	TSS200		0.637216	0.0792841
cg14884373	20	3644023	GFRA4;GFRA4	1stExon;1stExon	S_Shore	0.570107	0.0526422
cg23203969	20	3726328	HSPA12B	Body	N_Shelf	0.522476	0.0515461
cg07963563	20	3730943	HSPA12B	Body	Island	0.524057	0.0801294
cg16679386	20	3732213	HSPA12B	Body	Island	0.626527	0.0649207
cg25325723	20	6104886	FERMT1	TSS1500	S_Shore	0.559155	0.0611722
cg18455653	20	17662865	RRBP1;RRBP1;RRBP1;RRBP1	1stExon;1stExon;5'UTR;5'UTR	Island	0.699431	0.072593
cg00377916	20	30008986	DEFB122	TSS1500		-0.538835	-0.0540293
cg00300298	20	30308956	BCL2L1;BCL2L1	Body;Body	N_Shore	0.641203	0.0634481
cg17631429	20	30433233	FOXS1	1stExon	Island	0.517664	0.102951
cg14796739	20	30437284			Island	0.660867	0.0533756
cg27531587	20	30619137	C20orf160	3'UTR	Island	0.53394	0.0604546
cg17172071	20	31592865	SPAG4L	TSS1500		0.519504	0.0598298
cg01060964	20	31989983	CDK5RAP1;CDK5RAP1	TSS1500;TSS1500	S_Shore	0.662057	0.0501203
cg02899870	20	32263104	NECAB3;NECAB3	TSS1500;TSS1500	N_Shore	0.592363	0.0868531
cg24088408	20	32274875	E2F1	TSS1500	S_Shore	0.612979	0.0576085
cg05267394	20	32856898	ASIP	Body	Island	0.581401	0.156604
cg12992443	20	35093928	DLGAP4;DLGAP4;DLGAP4	Body;5'UTR;Body	S_Shelf	0.665657	0.06427
cg09179691	20	35094251	DLGAP4;DLGAP4;DLGAP4	Body;5'UTR;Body		0.750389	0.0577645
cg11902748	20	36035466			S_Shore	0.60125	0.0636021
cg14339388	20	36037754			S_Shelf	0.665216	0.0513848
cg00109703	20	39320005			N_Shore	0.518603	0.0856895
cg00431114	20	43104027	TTPAL;TTPAL	TSS1500;TSS1500	N_Shore	0.628938	0.0602999
cg11152825	20	44881449	CDH22	TSS1500	S_Shore	0.648179	0.0535075
cg06260709	20	48626621			Island	0.541987	0.0601859
cg22414192	20	49621088	KCNG1	Body	Island	0.522602	0.0804154
cg01900832	20	50385371	ATP9A	TSS1500	S_Shore	0.556351	0.0919552
cg00899976	20	56227540	PMEPA1;PMEPA1;PMEPA1;PMEPA1	Body;Body;Body;Body	Island	0.571043	0.0607967
cg25840824	20	56269575	PMEPA1;PMEPA1;PMEPA1;PMEPA1	5'UTR;5'UTR;Body;Body		0.658145	0.0516152
cg26912636	20	56286391	PMEPA1;PMEPA1;PMEPA1;PMEPA1;PMEPA1	5'UTR;1stExon;TSS1500;TSS1500;TSS1500	S_Shore	0.651283	0.0539447
cg25249539	20	56803358			Island	0.641932	0.0667946
cg26496204	20	57427210	GNAS;GNAS;GNAS;GNASAS	TSS1500;TSS1500;3'UTR;TSS1500	N_Shore	0.779352	0.0576049
cg22428541	20	60945465			N_Shelf	0.618828	0.0898414
cg08583859	20	61044849	GATA5	Body	S_Shelf	0.691323	0.0963346
cg16552454	20	61583924	SLC17A9	TSS200	Island	0.553353	0.0825646
cg01817521	20	61584108	SLC17A9;SLC17A9	1stExon;5'UTR	Island	0.578105	0.0825738
cg22843950	20	61867212	BIRC7;BIRC7	TSS200;TSS200	N_Shelf	0.528098	0.0545697
cg08554554	20	62330618	ARFRP1;ARFRP1	3'UTR;3'UTR	S_Shelf	0.557308	0.0714032
cg09373025	20	62571664	UCKL1	Body	N_Shore	0.742095	0.0547165
cg16059256	21	38123601	HLCS	3'UTR	S_Shelf	0.55191	0.0724165
cg12367786	21	39290161	KCNJ6	TSS1500	S_Shore	0.805146	0.122381
cg27119318	21	40759574	WRB;WRB	Body;TSS200	N_Shore	0.570893	0.0915791
cg19684207	21	40759686	WRB;WRB	Body;TSS200	N_Shore	0.566533	0.0763219
cg03701992	21	40984886	C21orf88;C21orf88	TSS200;TSS200		0.53305	0.0528608
cg25410746	21	44720919			N_Shore	0.549967	0.0502764
cg16267304	21	44985357	HSF2BP	Body	Island	0.570377	0.0528408
cg25023829	21	44985491	HSF2BP	Body	S_Shore	0.516462	0.0689737
cg23178308	21	45148879	PDXK	Body	Island	0.596287	0.0571816
cg01907098	21	45149141	PDXK	Body	Island	0.699401	0.0558484
cg03738656	21	45581008			N_Shore	0.638712	0.0611978
cg23081194	21	46219184	UBE2G2;UBE2G2	5'UTR;Body	N_Shelf	-0.522128	-0.0593427
cg18012089	21	46327720	ITGB2;ITGB2	Body;Body	S_Shelf	0.572914	0.0556109
cg06929414	21	46708729	POFUT2;POFUT2;LOC642852;POFUT2	TSS1500;TSS1500;Body;TSS1500	Island	0.598998	0.0661998
cg11846141	21	46714226	LOC642852	Body	N_Shore	0.563613	0.068051
cg06410273	21	46720677			N_Shore	0.629195	0.060091
cg20344388	21	46829943	COL18A1	Body	S_Shelf	0.556085	0.0788736
cg01932076	21	47394659			S_Shore	0.515792	0.0514537
cg20096409	22	19009485	DGCR10	TSS1500		0.53114	0.0576757
cg07772904	22	21618908			N_Shelf	0.521802	0.0582687
cg20403031	22	22874590	ZNF280A;ZNF280A	5'UTR;1stExon		-0.524794	-0.053062
cg10504436	22	24180492	DERL3;DERL3;DERL3	Body;Body;Body	Island	0.618979	0.0501163
cg09246479	22	24891129	C22orf45;C22orf45;UPB1	TSS1500;TSS1500;TSS200	Island	0.523068	0.0764092
cg21559677	22	25595352	CRYBB3	TSS1500		0.709865	0.054395
cg25125450	22	32601274	RFPL2	TSS1500		-0.556106	-0.06045
cg17580331	22	37099037	CACNG2	TSS200	N_Shore	0.550252	0.0508907
cg22125176	22	38435203			Island	0.578171	0.108385
cg04237918	22	38435259			S_Shore	0.547054	0.0966772
cg03035826	22	40045846	CACNA1I;CACNA1I	Body;Body	Island	0.577105	0.0505338
cg21771250	22	40406049	FAM83F	Body		0.609981	0.0537903
cg16141740	22	42896985	SERHL	Body	Island	0.567192	0.0702517
cg01678833	22	43547171	TSPO;TSPO	TSS1500;TSS1500	N_Shore	0.642785	0.0515457
cg04986324	22	46451319	LOC150381;C22orf26	Body;TSS1500	S_Shore	0.585497	0.182976
cg05132077	22	49448320			S_Shore	0.565705	0.0593027
cg07310406	22	50524374	MLC1;MLC1	TSS1500;TSS200	N_Shelf	-0.557207	-0.0811857
cg03677952	22	50524541	MLC1;MLC1	TSS1500;TSS200	N_Shelf	-0.54526	-0.119233
cg10444970	22	50585413	MOV10L1;MOV10L1;MOV10L1;MOV10L1	TSS200;Body;Body;Body		0.538598	0.0514608
cg01149940	22	50632967	TRABD	Body	Island	0.628146	0.0509285
