# Supplementary material for: The DNA methylation drift of the atherosclerotic aorta increases with lesion progression
Source: BMC Med Genomics. 2015 Feb 27;8:7. doi: 10.1186/s12920-015-0085-1 (PMC4353677; doi:10.1186/s12920-015-0085-1)
Supplement: Additional file 3: Table S2. — List of CVD-related SNPs mapping close to grade-CpGs. [file 12920_2015_85_MOESM3_ESM.xlsx]

## Sheet: Suppl_Table2_GradeMeth.txt
Supplemental Table 2. Cardiovascular disease-associated SNPs mapping within 250kb from grade-CpGs.*
SNP	Grade-CpG ID	Distance (kbp)		Gene
rs11206510	cg11987231	53.9		TMEM61
rs17465637	cg02736482	55.9		TAF1A
rs12526453	cg04592560	228.1		Intergenic
rs12190287	cg08448341	114.9		SLC2A12
rs3798220	cg07883823	190.9		SLC22A3
rs10953541	cg14288925	16.1		BCAP29
rs11556924	cg16720564	116.9		UBE2H
rs4977574	cg25162921	208.1		MTAP
rs7025486	cg10394788	59.5		DAB2IP
rs7025486	cg14252279	60		DAB2IP
rs12413409	cg08772003	98.1		AS3MT
rs3184504	cg07263694	131.7		CUX2
rs4773144	cg02558625	8.6		COL4A1
rs4773144	cg04887675	3.2		COL4A1
rs4773144	cg22155786	33		COL4A2
rs4773144	cg12573318	80		COL4A2
rs4773144	cg07618759	155.6		COL4A2
rs2895811	cg01866805	3.3		HHIPL1
rs3825807	cg26166433	152.6		Intergenic
rs3825807	cg20059407	144.3		CTSH
rs216172	cg05945782	175.1		MIR212
rs216172	cg16002660	180.3		LOC284009
rs46522	cg08125539	89.9		IGF2BP1
rs46522	cg00441918	123.4		IGF2BP1
*Stylianou IM, Bauer RC, Reilly MP, Rader DJ: Genetic basis of atherosclerosis: insights from mice and humans. Circ Res 2012, 110:337-355.
