# Supplementary material for: The DNA methylation drift of the atherosclerotic aorta increases with lesion progression
Source: BMC Med Genomics. 2015 Feb 27;8:7. doi: 10.1186/s12920-015-0085-1 (PMC4353677; doi:10.1186/s12920-015-0085-1)
Supplement: Additional file 4: Table S3. — Grade-CpG-harboring genes overlapping with publicly available CVD gene expression signatures. [file 12920_2015_85_MOESM4_ESM.xlsx]

## Sheet: overlaps
Additional Table 3. Entries in the human atherosclerotic
plaque-specific genes expression signature compiled by
Puig et al., 2011 (ref. [24] in the main text) and in the HuGENet™
database, that overlap with grade-CpG-harboring genes.
Puig et al., 2011			HuGENet™
Gene	Plaque type		Gene
AEBP2	Stable		ABCC1
ANKS1B	Stable		ADAMTS12
ARHGEF17	Stable		ALOX12
BCL9	Stable		ARAP1
C16orf45	Stable		ARHGEF10
CACNA1C	Stable		ARID5B
CAND2	Stable		AS3MT
CASQ2	Stable		ATP2C2
COL14A1	Stable		BHMT2
CSDE1	Stable		BRSK1
CTDSPL	Stable		C3
DDAH1	Stable		CASP1
DIP2C	Stable		CCR5
DLG2	Stable		CDC73
EFHD1	Stable		CDH13
FAM172A	Stable		CETP
FXYD1	Stable		CMA1
GNAI1	Stable		COL4A1
HDAC5	Stable		COL4A2
HEY2	Stable		CSK
ITIH5	Stable		CUBN
KCNMA1	Stable		CYP2B6
LHFP	Stable		CYP2C8
LPHN3	Stable		CYP2E1
LYNX1	Stable		DLG2
MEIS2	Stable		DNM3
NOTCH3	Stable		DRD2
NT5E	Stable		ESR1
PDGFRB	Stable		FABP4
PDZRN4	Stable		FOXN3
PRDM16	Stable		FTO
RAB40B	Stable		GALNT2
RBPMS	Stable		GATA2
REEP1	Stable		GLO1
SDK1	Stable		GNAS
SLC25A21	Stable		H6PD
SLC2A12	Stable		HDAC4
SMURF1	Stable		HHIPL1
TCF7L1	Stable		HLA-C
TEAD3	Stable		HLA-DQB1
TINAGL1	Stable		HLA-DRB1
TSC22D1	Stable		HMGCL
TSPAN2	Stable		HSPA1A
TSPYL4	Stable		IGF2BP1
VASN	Stable		IGF2BP2
ZDHHC14	Stable		IL5RA
ZFYVE21	Stable		IRS2
ZNF507	Stable		ITGB2
ABHD2	Inflamed		ITPR2
ADAP2	Inflamed		LPL
AGAP3	Inflamed		LRP1
ANKRD33	Inflamed		LRP5
ARAP1	Inflamed		LTA4H
ARHGAP25	Inflamed		LY86
ASGR1	Inflamed		MRVI1
ASIP	Inflamed		MSH3
BAIAP2	Inflamed		MTAP
BIRC7	Inflamed		MTHFD1L
C1orf97	Inflamed		MTNR1B
C1QC	Inflamed		MYO7A
C1QTNF4	Inflamed		NADSYN1
C6orf115	Inflamed		NFE2L3
C9orf167	Inflamed		NINJ2
CALHM2	Inflamed		NOTCH3
CASP1	Inflamed		NPHS2
CASP4	Inflamed		NPR3
CCNY	Inflamed		NR3C1
CCR5	Inflamed		PALLD
CTSH	Inflamed		PAX6
CYP27A1	Inflamed		PDE4D
CYTH1	Inflamed		PDGFA
FAR2	Inflamed		PLA2G2A
FCHO1	Inflamed		PON1
FDX1	Inflamed		PPT2
GPNMB	Inflamed		PRKAG2
GRB2	Inflamed		PROS1
HAGHL	Inflamed		SAA2
HBXIP	Inflamed		SDC2
HRK	Inflamed		SIAE
HS3ST1	Inflamed		SLC30A8
HTRA4	Inflamed		SMAD3
LPL	Inflamed		TERT
LY86	Inflamed		TPO
MAP3K14	Inflamed		TRPS1
NAGPA	Inflamed		VCAM1
NFE2L3	Inflamed		VPS13D
NINJ2	Inflamed		WWOX
PAPLN	Inflamed
PDE6B	Inflamed
PDPN	Inflamed
PFKFB3	Inflamed
PWWP2B	Inflamed
RARRES1	Inflamed
RHPN1	Inflamed
RRAGD	Inflamed
SBNO2	Inflamed
SLC16A3	Inflamed
SLC39A11	Inflamed
ST14	Inflamed
TANK	Inflamed
TMC8	Inflamed
UXS1	Inflamed
ZC3H12D	Inflamed
ZMYND15	Inflamed
ZNF267	Inflamed
