# Supplementary material for: The DNA methylation drift of the atherosclerotic aorta increases with lesion progression
Source: BMC Med Genomics. 2015 Feb 27;8:7. doi: 10.1186/s12920-015-0085-1 (PMC4353677; doi:10.1186/s12920-015-0085-1)
Supplement: Additional file 6: Table S5. — Grade-CpG-harboring genes that are differentially expressed in APOE-null and WT mice. [file 12920_2015_85_MOESM6_ESM.xlsx]

## Sheet: Correl ExprvsMet ALL
Additional Table 5. Differentially expressed genes identified by mouse RNA-seq (m) and methylation trend of corresponding human grade-CpGs (h).
Gene (m)	Mutant/wt expression ratio (m)	CpG_ID (h)	Gene compartment (h)	Position relative to CGIs (h)*	Spearman rho methylation/grade (h)
Abr	2.14055	cg10024094	Body	Island	0.589295
Adap2	5.28638	cg06957310	Body		0.547812
Adcy3	3.4947	cg25562925	Body		0.573192
Arhgap25	11.0663	cg15477363	5'UTR		-0.551209
Arhgap27	4.716	cg11189268	TSS200	Island	0.518875
Baiap2	2.63614	cg23261327	Body	N_Shore	0.524004
C1qc	7.00155	cg05308979	Body	Island	0.663956
C3	4.88357	cg04601383	Body	S_Shelf	0.649581
Cacna1a	2.86683	cg22084460	Body	S_Shore	0.585853
Cacna1c	0.467986	cg17401938	Body	S_Shelf	0.623708
Casp4	4.73561	cg15665081	5'UTR		0.661251
Ccr5	15.5944	cg00803692	TSS200		-0.549969
Cdh11	2.19638	cg04977618	5'UTR		0.55708
Ckm	0.168418	cg20444256	TSS1500	N_Shore	0.53075
Clip2	2.2235	cg04130408	TSS1500	N_Shore	-0.548946
Comp	3.38482	cg15784332	TSS200	Island	0.556237
Csgalnact1	0.351343	cg27510066	Body		0.528822
Ctnna3	0.356887	cg04030146	Body		0.541558
Cyp2e1	0.38876	cg00436603	TSS200	N_Shore	0.609708
Ddc	0.0578735	cg11111332	5'UTR		0.621286
Dmd	0.417626	cg03252296	Body	N_Shore	0.518191
Dnajc8	0.357615	cg07424927	TSS200	Island	0.515873
Dnmt3a	5.39424	cg20948740	Body	Island	0.518408
Dtx4	3.84178	cg07745373	Body	S_Shore	0.619098
Dusp7	3.57379	cg07615364	Body	N_Shore	0.556788
Dynll1	0.44846	cg01168339	Body	S_Shore	0.6039
Efhd1	0.33739	cg22193436	Body	S_Shore	0.520994
Eno3	0.437625	cg12331425	1stExon	S_Shore	0.663565
F10	8.81235	cg17835016	Body	Island	0.621352
Fam110b	0.467012	cg09379188	5'UTR		0.691806
Fam134b	5.13917	cg00819078	Body	N_Shore	-0.53118
Fcho1	135.974	cg15822394	Body	Island	0.59458
Fnip2	4.11882	cg22441846	Body	S_Shelf	0.575689
Frzb	7.18954	cg26700716	1stExon	Island	0.630366
Gadl1	0.387805	cg04556868	TSS200	S_Shore	0.693154
Galns	5.51033	cg09308897	Body	S_Shore	0.569999
Gng2	3.47964	cg08001559	TSS200		0.538903
Gpnmb	83.1991	cg14444376	5'UTR	N_Shore	0.560928
Gpr176	18.1039	cg20588193	Body		0.601289
Gpr65	7.09808	cg19755435	5'UTR		-0.515865
Gsta3	0.315435	cg12445586	1stExon		0.656876
Hrc	0.197937	cg21697944	TSS200	N_Shelf	0.584048
Hspb8	0.472511	cg11187110	Body		0.51583
Ikbke	3.15194	cg11739399	3'UTR		0.584782
Inpp5a	0.486963	cg09415366	Body		0.632383
Irs2	0.430065	cg00191629	TSS200	Island	0.556011
Itgb2	18.4735	cg18012089	Body	S_Shelf	0.572914
Kcnma1	0.394684	cg18507365	Body		-0.519114
Ldhb	0.345939	cg02258387	Body	N_Shelf	0.581145
Lmod1	0.464867	cg09404633	1stExon		0.709644
Lpl	5.28317	cg07263235	TSS200	N_Shore	0.558681
Lrp1	2.08163	cg01515074	Body		0.570478
Ly86	7.35291	cg03349397	TSS1500		-0.539765
Lyn	6.67857	cg03388786	5'UTR		0.67661
Mbnl1	0.486324	cg18861231	Body		0.578764
Mid1	2.55145	cg06814121	TSS1500		0.558651
Mpeg1	81.0642	cg11179518	1stExon		-0.520084
Mrvi1	0.478458	cg26262049	Body		0.541675
Msra	0.422554	cg10300895	Body		-0.540531
Myo10	2.65468	cg26422488	1stExon	Island	0.57455
Myo7a	5.52904	cg08036798	TSS200		0.62916
Nov	0.412799	cg05020510	TSS1500	N_Shore	0.641501
Nr4a2	0.288584	cg00426720	5'UTR	N_Shore	-0.542492
Ntf3	0.258724	cg17775989	Body		0.519568
Osbpl8	6.30903	cg07815177	5'UTR		0.599198
Pdpn	3.21198	cg04886857	5'UTR	S_Shelf	0.564474
Pik3cd	5.35706	cg20994801	TSS1500	N_Shore	-0.522701
Ppef1	0.258598	cg18811184	5'UTR		0.635284
Prdm16	0.376448	cg04852443	Body	Island	0.605878
Prkar1b	3.90565	cg24986615	Body	N_Shore	0.534781
Pstpip1	6.68171	cg11829253	Body	S_Shore	0.539315
Ptpro	5.46218	cg21027526	Body		0.569493
Rai14	2.79971	cg22429911	TSS1500		0.576589
Rara	2.4953	cg25362050	5'UTR	N_Shelf	0.51845
Rarres1	3.4047	cg16708174	Body		-0.521657
Rbpms2	0.347868	cg13474370	TSS1500	S_Shore	0.555814
Rcan2	0.420457	cg26677394	Body		0.533023
Sbno2	4.87824	cg09506661	Body	Island	0.763189
Slc10a3	2.33619	cg03025340	Body	N_Shore	0.671685
Slc16a3	2.51577	cg23664708	3'UTR	S_Shore	0.519639
Slc39a11	3.63781	cg09696465	Body		0.642415
Slc6a8	2.70808	cg03025466	3'UTR		0.639493
Snrnp27	0.39479	cg14608581	Body		0.656145
Snrpn	0.28764	cg22491305	TSS1500		0.77233
St5	0.481768	cg08710564	5'UTR		-0.518787
Synpo2	0.305751	cg08384155	Body		0.529999
Thsd4	0.282381	cg24753094	Body		0.734257
Tlcd1	0.371394	cg09479241	Body	N_Shore	0.56477
Tmem176b	2.67714	cg05017199	TSS1500	Island	0.546097
Tnik	0.395704	cg15237829	Body		0.524953
Tns3	2.67537	cg18335223	Body		0.522384
Top2a	5.12619	cg18314885	Body		0.536822
Tspan2	0.404439	cg19763774	Body		0.534075
Tspan6	0.391071	cg19041765	Body	Island	0.547473
Vcam1	11.0094	cg25763716	TSS1500		-0.540777
Wfdc1	0.27868	cg09904140	TSS200	N_Shore	0.603127
Wif1	0.200433	cg15862358	TSS1500	S_Shore	0.52018
Zbtb20	0.45543	cg17875356	5'UTR		0.738238
Zmynd15	4.76162	cg17900689	Body		0.632183
*Absence of entry indicates open sea.
